# Supplementary material for: The aberrant tonsillar microbiota modulates autoimmune responses in rheumatoid arthritis
Source: JCI Insight. 2024 Aug 20;9(18):e175916. doi: 10.1172/jci.insight.175916 (PMC11457857; doi:10.1172/jci.insight.175916)
Supplement: Supplemental tables 1-7 [file jciinsight-9-175916-s200.xlsx]

## Sheet: Table S1
Supplementary Table 1. Basic characteristics of 121 rheumatoid arthritis (RA) patients and 99 healthy controls.
Classification	Full name of the index	Symbol	HC	RA	P-value
Basic Information	Gender(1=male,2=female)	Gender(1=male,2=female)1	22/77	22/98	0.475
	Age	Age2	46.6 ± 15.2	57.7 ± 13.3	<0.001
	height(cm)	height(cm)3	163.1 ± 6.9	162.5 ± 6.7	0.562
	weight(kg)	weight(kg)4	61.4 ± 11.7	61.0 ± 10.3	0.796
	Body mass index	BMI5	23.0 ± 3.7	23.0 ± 3.4	0.994
	smoking(currently, 0=no,1=yes)	smoking(0=no,1=yes)6	53/4	101/20	0.083
	drinking(0=no, < 3 times/week,1=yes, >3 times/week)	drinking(0=no,1=yes)7	54/3	111/10	0.473
Clinical and immunological indicators	Disease duration (year)	Disease duration(year)8	-	11.5 ± 9.3	-
	morning stiffness (hour)	morning stiffness(hour)9	-	1.3 ± 2.1	-
	Deformed joint count (DJC)	DJC10	-	3.7 ± 6.0	-
	Swollen joint count (SJC)	SJC11	-	5.3 ± 7.4	-
	Tender joint count (TJC)	TJC12	-	7.2 ± 8.4	-
	C-reaction protein (CRP, mg/L)	CRP (mg/L)13	-	26.9 ± 32.0	-
	Erythrocyte sedimentation rate (ESR, mm/h)	ESR (mm/h)14	-	43.8 ± 30.8	-
	Disease Activity Score-28 (DAS28)-CRP	DAS28.CRP15	-	4.0 ± 1.5	-
	Disease Activity Score-28 (DAS28)-ESR	DAS28.ESR16	-	4.6 ± 1.6	-
	DAS28 (0=remission, 1=active)	DAS28 (0=remission, 1=active)17	-	20/100	-
	Immunoglobulin A (IgA, G/L)	IgA18	-	3.2 ± 1.6	-
	Immunoglobulin G (IgG, G/L)	IgG19	-	13.8 ± 4.5	-
	Immunoglobulin M (IgM, G/L)	IgM20	-	1.5 ± 0.9	-
	Complement C3 (G/L)	C321	-	1.1 ± 0.3	-
	Complement C4 (G/L)	C422	-	0.2 ± 0.1	-
	Anti-streptolysin O (ASO, IU/ml)	ASO23	-	53.3 ± 53.8	-
	Rheumatoid factor (RF)	RF24	-	546.0 ± 986.4	-
	RF (0=Negative, 1=positive)	RF (0=Negative, 1=positive)25	-	26/93	-
	Anti-cyclic citrullinated peptide antibodies (Anti-CCP, U/ml)	CCP26	-	213.5 ± 291.5	-
	CCP (0=Negative, 1=positive)	CCP (0=Negative, 1=positive)27	-	13/104	-
	Anti Keratin Antibody	AKA (0=Negative,1=Positive)28	-	52/58	-
	Anti-perinuclear factor antibody	APF (0=Negative,1=Positive)29	-	53/52	-
	HRFIgG (0=Negative,1=Positive）	HRFIgG (0=Negative,1=Positive)30	-	62/42	-
	Glycosyl phosphatidyl inositol	GPI (0=Negative,1=Positive）31	-	78/26	-
	Anti-nuclear antibody	ANA (0=Negative,1=Positive）32	-	86/30	-
	CD3+ T cells (%)	CD333	-	69.2 ± 8.9	-
	CD4+ T cells (%)	CD434	-	43.3 ± 8.8	-
	CD8+ T cells (%)	CD835	-	24.3 ± 8.2	-
	CD4/CD8	CD4/CD836	-	2.1 ± 1.0	-
	Medication (whether RA patients are undergoing treatment with DMARDs, steroids, or biologics)	Medication (0=No,1=Yes)37	-	35/85	-
Extra-articular manifestations	Sjogren syndrome(0=No,1=Yes,2=Xerophthalmia)	SS	-	76/29/16	-
	Xerophthalmia (0=No,1=Yes,2=Sjogren syndrome)	Xerophthalmia	-	76/16/29	-
	Respiratory disease(0=No,1=Yes)	Respiratory disease(0=No,1=Yes)38	-	4/46	-
	Interstitial pneumonia (ILD, 0=No,1=Yes,2=other lung disease)	IPF (0=No,1=Yes,2=other lung disease)39	-	74/24/22	-
	Digestive disease(0=No,1=Yes)	Digestive disease(0=No,1=Yes)40	-	75/45	-
	Metabolic disease(0=No,1=Yes)	Metabolic disease(0=No,1=Yes)41	-	86/34	-
	Cardiovascular disease(0=No,1=Yes)	Cardiovascular disease(0=No,1=Yes)42	-	73/47	-
	Infection history(0=No,1=Yes)	Infection history(0=No,1=Yes)43	-	93/27	-
Category of Medication44	Methotrexate(0=no,1=yes,2=other DMARDs)	MTX(0=no,1=yes,2=others)	-	35/26/59	-
	Leflunomide (0=no,1=yes,2=other DMARDs)	LEF(0=no,1=yes,2=others)	-	35/50/35	-
	Hydroxychloroquine(0=no,1=yes,2=other DMARDs)	HCQ(0=no,1=yes,2=others)	-	35/31/54	-
	Salicylazosulfapyridine (0=no,1=yes,2=other DMARDs)	SASP(0=no,1=yes,2=others)	-	35/6/79	-
	Lguratimod(0=no,1=yes,2=other DMARDs)	Iguratimod(0=no,1=yes,2=others)	-	35/9/76	-
	Biologicals(0=no,1=yes,2=others, DMARDs and/or steroid )	Biologicals(0=no,1=yes,2=others)	-	35/9/76	-
	Steroid(0=no,1=yes,2=others, Biologicals and/or steroid)	Steroid(0=no,1=yes,2=others)	-	35/33/52	-
	Non-steroidal antiinflammatory drugs (NSAIDs, 0=No,1=Yes)	NSAIDs(0=no,1=yes)	-	76/44	-
	Traditional Chinese medicine(0=no,1=yes)	herb(0=no,1=yes)	-	72/48	-
1 1 variables were missing in the RA group
2 1 variables were missing in the RA group
3 10 variables were missing in the HC group;2 variables were missing in the RA group
4 10 variables were missing in the HC group;6 variables were missing in the RA group
5 10 variables were missing in the HC group;7 variables were missing in the RA group
6 42 variables were missing in the HC group
7 42 variables were missing in the HC group
8 1 variables were missing in the RA group
9 6 variables were missing in the RA group
10 1 variables were missing in the RA group
11 1 variables were missing in the RA group
12 1 variables were missing in the RA group
13 2 variables were missing in the RA group
14 2 variables were missing in the RA group
15 2 variables were missing in the RA group
16 2 variables were missing in the RA group
17 1 variables were missing in the RA group
18 3 variables were missing in the RA group
19 4 variables were missing in the RA group
20 3 variables were missing in the RA group
21 2 variables were missing in the RA group
22 2 variables were missing in the RA group
23 5 variables were missing in the RA group
24 2 variables were missing in the RA group
25 2 variables were missing in the RA group
26 4 variables were missing in the RA group
27 4 variables were missing in the RA group
28 11 variables were missing in the RA group
29 16 variables were missing in the RA group
30 17 variables were missing in the RA group
31 17 variables were missing in the RA group
32 5 variables were missing in the RA group
33 31 variables were missing in the RA group
34 31 variables were missing in the RA group
35 31 variables were missing in the RA group
36 31 variables were missing in the RA group
37 1 variables were missing in the RA group
38 1 variables were missing in the RA group
39 1 variables were missing in the RA group
40 1 variables were missing in the RA group
41 1 variables were missing in the RA group
42 1 variables were missing in the RA group
43 1 variables were missing in the RA group
44 1 variables were missing in the RA group

## Sheet: Table S2
Supplementary Table 2. Effect size of metadata variables on tonsillar microbial composition. P-values from 999 permutations.
Adonis (RA+HC)							Adonis (HC)-genus-level
	Factor	Number of samples	R2 (effect size)	P-value (1000 permutation)	Adjusted R2 (effect size)		Type	Phenotype	R2	adjR2	P value (999 permutations)	FDR
ASV-level	Disease	220	0.0159695	<0.001	0.0114556		host property	Gender	0.0395217	0.0296198	0.001	0.0181057
	Age	219	0.0125476	<0.001	0.0079971		host property	Age	0.0374587	0.0275356	0.001	0.0181057
	Gender	219	0.00778561	0.008	0.0032132		host property	Hight	0.0319046	0.0219242	0.008	0.0965638
	BMI	203	0.00611421	0.129	0.00116951		host property	Drinking	0.00939089	-0.000821576	0.849	0.59659
	Disease (adj. age)	219	0.0115995	<0.001	0.00704467		host property	BMI	0.00798849	-0.00223844	0.703	0.550471
	Disease (adj. gender)	219	0.0157376	<0.001	0.0112018		host property	Weight	0.00689708	-0.00334109	0.796	0.580984
	Disease (adj. BMI)	203	0.0181344	<0.001	0.0132495		host property	Smoking	0.00608679	-0.00415974	0.975	0.629402
	Disease (adj. age, gender, BMI)	203	0.0118593	<0.001	0.00694316		Adonis (RA)-genus-level
species-level	Disease	220	0.0248869	<0.001	0.0204139		Type	Phenotype	R2	adjR2	P value (999 permutations)	FDR
	Age	219	0.0222619	<0.001	0.0177562		host property	Weight	0.0171819	0.00892296	0.059	0.313475
	Gender	219	0.010192	0.012	0.00563068			BMI	0.0136028	0.0053137	0.146	0.396787
	BMI	203	0.00740779	0.119	0.00246952			Drinking	0.0131228	0.00482975	0.122	0.3832
	Disease (adj. age)	219	0.0159781	<0.001	0.0114435			Age	0.013059	0.00476541	0.141	0.394267
	Disease (adj. gender)	219	0.0246648	<0.001	0.0201702			Smoking	0.0115597	0.00325345	0.16	0.403145
	Disease (adj. BMI)	203	0.0284176	<0.001	0.0235838			Hight	0.00819527	-0.000139224	0.459	0.466103
	Disease (adj. age, gender, BMI)	203	0.01602	<0.001	0.00630559			Gender	0.00738828	-0.000952999	0.481	0.472924
genus-level	Disease	220	0.02164	<0.001	0.0171557		clinical index	DAS28	0.0269408	0.0187639	0.361	0.444501
	Age	219	0.02806	<0.001	0.023586			CRP	0.0163038	0.00803747	0.066	0.325644
	Gender	219	0.01272	0.01	0.00816762			CD8	0.0133846	0.00509369	0.272	0.432934
	BMI	203	0.00576	0.281	0.000816157			C3	0.0121791	0.00387807	0.17	0.407147
	Disease (adj. age)	219	0.01118	0.021	0.00662103			ANA	0.0120587	0.00375664	0.188	0.413434
	Disease (adj. gender)	219	0.02136	<0.001	0.0168535			CD3	0.0112362	0.00292729	0.409	0.448802
	Disease (adj. BMI)	203	0.02554	<0.001	0.0206873			CD4	0.0108779	0.0025659	0.407	0.448642
	Disease (adj. age, gender, BMI)	203	0.01058	0.033	0.00900582			IgA	0.0106477	0.00233382	0.254	0.429719
family-level	Disease	220	0.0205766	0.002	0.0160839			ESR	0.0104526	0.00213703	0.225	0.423593
	Age	219	0.027923	<0.001	0.0234434			GPI	0.010405	0.00208905	0.342	0.442494
	Gender	219	0.0129299	0.014	0.00838121			CD4/CD8	0.0100167	0.00169747	0.487	0.47471
	BMI	203	0.0060333	0.257	0.00108819			C4	0.00985411	0.00153356	0.286	0.435182
	Disease (adj. age)	219	0.0103076	0.027	0.0057468			Medication	0.00935499	0.00103024	0.317	0.439519
	Disease (adj. gender)	219	0.020316	0.002	0.0158013			RF	0.00893945	0.000611214	0.351	0.443469
	Disease (adj. BMI)	203	0.0247636	<0.001	0.0199117			morning stiffness	0.00869752	0.00036725	0.393	0.447476
	Disease (adj. age, gender, BMI)	203	0.00973	0.055	0.00938345			CCP	0.00859243	0.000261278	0.392	0.44739
order-level	Disease	220	0.0260809	<0.001	0.0216134			DJC	0.00776626	-0.000571838	0.454	0.46449
	Age	219	0.0351191	<0.001	0.0306726			TJC	0.00752093	-0.000819234	0.503	0.479325
	Gender	219	0.0146022	0.008	0.0100612			HRFIgG	0.00731649	-0.00102539	0.646	0.52947
	BMI	203	0.00502489	0.4	7.47693e-05			ASO	0.00708172	-0.00126214	0.561	0.495478
	Disease (adj. age)	219	0.0127508	0.019	0.00820132			APF	0.0065763	-0.0017718	0.699	0.549058
	Disease (adj. gender)	219	0.0261801	<0.001	0.0216924			AKA	0.0063711	-0.00197872	0.703	0.550471
	Disease (adj. BMI)	203	0.031622	<0.001	0.0268043			IgM	0.00621744	-0.00213368	0.65	0.531007
	Disease (adj. age, gender, BMI)	203	0.01244	0.0113085	0.02			Disease duration	0.00614003	-0.00221173	0.651	0.53139
class-level	Disease	220	0.0269017	0.003	0.0224379			SJC	0.00597062	-0.00238256	0.708	0.552224
	Age	219	0.0385372	<0.001	0.0341065			IgG	0.00438857	-0.00397791	0.883	0.606003
	Gender	219	0.016518	0.012	0.0119858			MTX	0.0298178	0.021665	0.04	0.26853
	BMI	203	0.005473	0.331	0.000525107			Biologicals	0.0285363	0.0203728	0.064	0.322348
	Disease (adj. age)	219	0.0120162	0.028	0.00746328		Medication	HCQ	0.0213936	0.01317	0.199	0.416794
	Disease (adj. gender)	219	0.0271344	<0.001	0.0226511			Iguratimod	0.0179629	0.00971048	0.369	0.445289
	Disease (adj. BMI)	203	0.0333418	<0.001	0.0285326			SASP	0.015043	0.00676604	0.525	0.485744
	Disease (adj. age, gender, BMI)	203	0.01235	0.0134216	0.038			LEF	0.0148785	0.00660016	0.545	0.491263
phylum-level	Disease	220	0.0318268	0.002	0.0273856			Steroid	0.0148357	0.006557	0.596	0.509363
	Age	219	0.0337985	<0.001	0.029346			herb	0.0117249	0.0034201	0.162	0.403978
	Gender	219	0.0318173	<0.001	0.0273556			NSAIDs	0.00901964	0.000692074	0.335	0.441702
	BMI	203	0.00812423	0.149	0.00318953			IPF	0.017502	0.00924575	0.391	0.447304
	Disease (adj. age)	219	0.0158089	0.025	0.0112734			SS	0.0122262	0.00392559	0.751	0.566754
	Disease (adj. gender)	219	0.030905	<0.001	0.0264392		Extra-articular manifestation	Xerophthalmia	0.0122262	0.00392559	0.75	0.566427
	Disease (adj. BMI)	203	0.0385538	<0.001	0.0337705			Digestive disease	0.0112576	0.00294883	0.216	0.421401
	Disease (adj. age, gender, BMI)	203	0.01718	0.0302656	0.012			Cardiovascular disease	0.0103678	0.00205156	0.243	0.427548
								Metabolic disease	0.00877727	0.00044767	0.362	0.444601
								Infection history	0.00695895	-0.00138593	0.571	0.498651
								Respiratory disease	0.00634349	-0.00200657	0.644	0.528697

## Sheet: Table S3
Supplementary Table 3. Basic characteristics of 32 rheumatoid arthritis (RA) patients and 30 healthy controls. The two groups were age- and sex-matched.
Classification	Full name of the index	Symbol	HC	RA	P-value
Basic Information	Age	Age	59.4 ± 6.1	56.0 ± 10.1	0.25
	Gender(1=male,2=female)	Gender(1/2)	8/22	8/24	0.881
	height(cm)	height(cm)	161.4 ± 6.7	163.2 ± 7.3	0.37
	weight(kg)	weight(kg)	62.0 ± 8.9	62.6 ± 12.3	0.994
	BMI	BMI	23.8 ± 2.9	23.4 ± 3.8	0.783
	smoking(0=no,1=yes)	smoking(0/1)	24/6	26/6	0.901
	smoking(currently, 0=no,1=yes)	drinking(0/1)	24/6	27/5	0.652
	drinking(0=no, < 3 times/week,1=yes, >3 times/week)	Antibiotics (0/1)	30/0	32/0	NA
	Oral hygiene (0=poor, 1=good)	Oral hygiene (0/1)1	16/3	18/1	0.604
Clinical and immunological indicators	Anti-cyclic citrullinated peptide antibodies (Anti-CCP, U/ml)	Anti-CCP2	4.0 ± 2.3	185.5 ± 67.8	<0.001
	Disease duration（years）	Disease duration（years）	-	10.6 ± 9.3	-
	deformed joint count (DJC)	DJC	-	4.5 ± 5.6	-
	tender joint count (TJC)	TJC	-	8.7 ± 9.5	-
	swollen joint count (SJC)	SJC	-	8.4 ± 8.9	-
	erythrocyte sedimentation rate (ESR, mm/h)	ESR	-	42.6 ± 27.3	-
	Disease Activity Score-28 (DAS28)-ESR	DAS28. ESR	-	4.9 ± 1.6	-
	C-reaction protein (CRP, mg/L)	CRP	-	29.8 ± 29.8	-
	Disease Activity Score-28 (DAS28)-CRP	DAS28. CRP	-	4.4 ± 1.6	-
	rheumatoid factor (RF, IU/ml)	RF	-	550.8 ± 880.3	-
	immunoglobulin A (IgA, G/L)	IgA	-	3.2 ± 1.4	-
	immunoglobulin G (IgG, G/L)	IgG	-	14.7 ± 5.8	-
	immunoglobulin M (IgM, G/L)	IgM	-	1.5 ± 0.7	-
	complement C3 (G/L)	C3	-	1.0 ± 0.3	-
	complement C4 (G/L)	C4	-	0.2 ± 0.1	-
	anti-streptolysin O (ASO, IU/ml)	ASO	-	58.6 ± 81.4	-
	Antirheumatic drugs(0=no,1=yes)	Antirheumatic drugs(0/1)	-	12/20	-
	Non-steroidal antiinflammatory drugs (NSAIDs, 0=No,1=Yes)	NSAIDs(0/1)	-	20/12
	Methotrexate(0=no,1=yes,2=other DMARDs)	MTX(0/1/2)	-	17/7/8
	Leflunomide(0=no,1=yes,2=other DMARDs)	LEF(0/1/2)	-	17/11/4
	Hydroxychloroquine(0=no,1=yes,2=other DMARDs)	HCQ(0/1/2)	-	17/3/12
	Salicylazosulfapyridine(0=no,1=yes,2=other DMARDs)	SASP(0/1/2)	-	17/1/14
	Lguratimod(0=no,1=yes,2=other DMARDs)	Iguratimod(0/1/2)	-	17/1/14
	Biologicals(0=no,1=yes)	Biologicals(0/1)	-	27/5
	Steroid(0=no,1=yes)	Steroid(0/1)	-	21/11
	Herb(0=No,1=Yes)	Herb(0/1)	-	21/11	-
	interstitial pneumonia (ILD, 0=No,1=Yes,2=other lung disease)	IPF(0/1/2)	-	12/9/1	-
	lung disease(0=No,1=Yes)	lung disease(0/1)	-	12/20	-
	B(%)	B(%)3	4.46 ± 1.81	5.77 ± 2.42	0.067
	Plasmocyte(%)	Plasmocyte(%)4	2.49 ± 1.81	1.17 ± 1.29	0.012
	B10(%)	B10(%)5	25.07 ± 9.56	14.95 ± 12.65	0.006
	Breg(%)	Breg(%)6	11.52 ± 4.39	6.32 ± 3.59	0.002
	CD4(%)	CD4(%)7	53.75 ± 10.32	58.08 ± 15.73	0.474
	Tfh(%)	Tfh(%)8	2.70 ± 1.13	2.39 ± 1.21	0.3
	Treg/CD4(%)	Treg/CD4(%)9	4.14 ± 0.78	4.78 ± 2.57	0.988
	Tfr/CD4(%)	Tfr/CD4(%)10	0.91 ± 0.34	1.02 ± 0.80	0.511
	CD8(%)	CD8(%)11	33.88 ± 8.77	27.92 ± 9.52	0.133
	Th17 (%)	Th17 (%)12	3.72 ± 1.41	3.27 ± 2.32	0.133
	Th1 (%)	Th1 (%)13	12.87 ± 2.99	9.66 ± 5.80	0.005
	Th2 (%)	Th2 (%)14	4.28 ± 2.06	3.87 ± 2.38	0.474
	DC(%)	DC(%)15	4.16 ± 1.81	2.24 ± 1.96	0.008
	CD123high DC(%)	CD123high DC(%)16	0.42 ± 0.30	0.24 ± 0.20	0.01
	CD123dim DC(%)	CD123dim DC(%)17	4.61 ± 1.98	2.56 ± 2.05	0.004
	NKT(%)	NKT(%)18	8.11 ± 8.30	5.75 ± 4.60	0.518
	CD56dim NK(%)	CD56dim NK(%)19	38.86 ± 14.08	16.84 ± 10.53	<0.001
	CD56high NK(%)	CD56high NK(%)20	0.52 ± 0.33	0.45 ± 0.30	0.297
	NK(%)	NK(%)21	41.78 ± 13.72	18.77 ± 10.69	<0.001
	LBP(μmol/L)	LBP(μmol/L)22	32.16 ± 8.97	57.36 ± 10.88	<0.001
	sCD14(pg/ml)	sCD14(pg/ml)23	370.95 ± 61.35	596.39 ± 86.86	<0.001
1 11 variables were missing in the HC group;13 variables were missing in the RA group
2 16 variables were missing in the HC group;1 variables were missing in the RA group
3 12 variables were missing in the HC group;16 variables were missing in the RA group
4 12 variables were missing in the HC group;16 variables were missing in the RA group
5 12 variables were missing in the HC group;16 variables were missing in the RA group
6 12 variables were missing in the HC group;16 variables were missing in the RA group
7 11 variables were missing in the HC group;13 variables were missing in the RA group
8 11 variables were missing in the HC group;13 variables were missing in the RA group
9 11 variables were missing in the HC group;13 variables were missing in the RA group
10 11 variables were missing in the HC group;13 variables were missing in the RA group
11 11 variables were missing in the HC group;13 variables were missing in the RA group
12 11 variables were missing in the HC group;13 variables were missing in the RA group
13 11 variables were missing in the HC group;13 variables were missing in the RA group
14 11 variables were missing in the HC group;13 variables were missing in the RA group
15 16 variables were missing in the HC group;16 variables were missing in the RA group
16 16 variables were missing in the HC group;16 variables were missing in the RA group
17 16 variables were missing in the HC group;16 variables were missing in the RA group
18 11 variables were missing in the HC group;16 variables were missing in the RA group
19 11 variables were missing in the HC group;16 variables were missing in the RA group
20 11 variables were missing in the HC group;16 variables were missing in the RA group
21 11 variables were missing in the HC group;16 variables were missing in the RA group
22 11 variables were missing in the HC group;16 variables were missing in the RA group
23 11 variables were missing in the HC group;16 variables were missing in the RA group

## Sheet: Table S4
Supplementary Table 4. Wilcoxon rank-sum test of differentially abundant tonsillar microbial taxa between RA cases and controls in metagenomic data. P value < 0.05 was considered statistically signiﬁcant.
Species name	Genus name	Avg. abundance in HC(%)	Avg. abundance in RA(%)	Enriched in	Wilcoxon P-value	FDR
Neisseria_chenwenguii	Neisseria	0.0171521	0.00683329	HC	0.000122508	0.0893735
Rothia_mucilaginosa	Rothia	6.49732	3.5655	HC	0.000165507	0.0893735
Lachnospiraceae_bacterium_GAM79	Lachnospiraceae	0.00727374	0.0118735	RA	0.00106732	0.273421
Bacteroides_sp__A1C1	Bacteroides	0.0125647	0.0197167	RA	0.00143769	0.273421
Bacteroides_zoogleoformans	Bacteroides	0.0677749	0.101691	RA	0.00183042	0.273421
[Haemophilus]_ducreyi	[Haemophilus]	0.0149702	0.0222569	RA	0.00201267	0.273421
Lachnospiraceae_bacterium	Lachnospiraceae	0.00884902	0.0122821	RA	0.00473242	0.327386
Bacteroides_caccae	Bacteroides	0.00989308	0.0173611	RA	0.00584603	0.342999
Streptococcus_dysgalactiae	Streptococcus	0.0299315	0.0594408	RA	0.00635183	0.342999
Streptococcus_sp__I_P16	Streptococcus	0.0976353	0.0581049	HC	0.00635183	0.376222
Aggregatibacter_aphrophilus	Aggregatibacter	0.210731	0.113188	HC	0.00661873	0.376222
Desulfomicrobium_orale	Desulfomicrobium	0.012499	0.0118593	HC	0.00722998	0.390419
Paraprevotella_xylaniphila	Paraprevotella	0.0295452	0.0490166	RA	0.00718192	0.352567
Neisseria_animaloris	Neisseria	0.0101328	0.00377014	HC	0.0091281	0.444181
Neisseria_canis	Neisseria	0.0133265	0.00353332	HC	0.0098707	0.444181
Streptococcus_australis	Streptococcus	0.303216	0.21222	HC	0.0098707	0.444181
Streptococcus_sp__I_G2	Streptococcus	0.139329	0.0823081	HC	0.0098707	0.444181
Roseburia_intestinalis	Roseburia	0.007529	0.0118483	RA	0.0115127	0.391351
[Eubacterium]_rectale	[Eubacterium]	0.00578521	0.0101099	RA	0.011958	0.391351
Serratia_liquefaciens	Serratia	0.000111886	0.0187314	RA	0.0124706	0.504917
Duncaniella_sp__B8	Duncaniella	0.00872847	0.0131711	RA	0.0124178	0.394448
Streptococcus_pyogenes	Streptococcus	0.0274456	0.0398632	RA	0.0138888	0.405404
Streptococcus_agalactiae	Streptococcus	0.0393122	0.0527346	RA	0.0144109	0.409574
Aggregatibacter_segnis	Aggregatibacter	0.40798	0.163584	HC	0.0149496	0.504917
Clostridioides_difficile	Clostridioides	0.0371309	0.0496935	RA	0.0155052	0.41864
Alloprevotella_sp__E39	Alloprevotella	0.0959348	0.140865	RA	0.0160781	0.423522
Streptococcus_viridans	Streptococcus	0.0278279	0.0184885	HC	0.0160781	0.504917
Bacteroides_uniformis	Bacteroides	0.0171081	0.0261058	RA	0.0172777	0.42409
Gemella_sp__oral_taxon_928	Gemella	0.00829468	0.0165192	RA	0.0172777	0.42409
Neisseria_lactamica	Neisseria	0.16732	0.0898885	HC	0.0206097	0.529965
Streptococcus_koreensis	Streptococcus	0.110969	0.0655544	HC	0.0206097	0.529965
Lachnospira_eligens	Lachnospira	0.00844033	0.0122598	RA	0.0213367	0.443147
Streptococcus_cristatus	Streptococcus	0.370942	0.197798	HC	0.0228547	0.533117
Neisseria_perflava	Neisseria	0.0137721	0.00835982	HC	0.0236467	0.533117
Bacteroides_intestinalis	Bacteroides	0.0103832	0.0166997	RA	0.0244613	0.463478
Ottowia_sp__oral_taxon_894	Ottowia	0.0964403	0.0299327	HC	0.0244613	0.533117
Rothia_aeria	Rothia	0.265784	0.135779	HC	0.0261601	0.533117
Neisseria_sp__KEM232	Neisseria	0.0189131	0.00965737	HC	0.0279549	0.533117
Streptococcus_sp__oral_taxon_431	Streptococcus	1.37441	1.01691	HC	0.0279549	0.533117
Schaalia_odontolytica	Schaalia	4.80974	2.92913	HC	0.0288894	0.533117
Butyrivibrio_proteoclasticus	Butyrivibrio	0.00910271	0.0138827	RA	0.0308353	0.507147
Campylobacter_curvus	Campylobacter	0.00523083	0.0198094	RA	0.0308353	0.507147
Neisseria_zoodegmatis	Neisseria	0.0116028	0.00512562	HC	0.0308353	0.533117
Phocaeicola_dorei	Phocaeicola	0.0324582	0.0420188	RA	0.0308353	0.507147
Haemophilus_pittmaniae	Haemophilus	0.0219003	0.0127344	HC	0.0318476	0.533117
Neisseria_elongata	Neisseria	0.601745	0.428902	HC	0.0318476	0.533117
Neisseria_meningitidis	Neisseria	0.825606	0.508096	HC	0.0318476	0.533117
Streptococcus_sp__LPB0220	Streptococcus	0.382485	0.239265	HC	0.0318476	0.533117
Bacteroides_fragilis	Bacteroides	0.121648	0.172554	RA	0.0328867	0.514748
Bacteroides_xylanisolvens	Bacteroides	0.0229333	0.0304939	RA	0.0339532	0.517668
Neisseria_subflava	Neisseria	6.40454	4.00446	HC	0.0339532	0.533117
Streptococcus_sanguinis	Streptococcus	0.266694	0.12924	HC	0.0350475	0.533117
Streptococcus_sp__FDAARGOS_192	Streptococcus	0.0240506	0.0131726	HC	0.0350475	0.533117
Neisseria_flavescens	Neisseria	0.711145	0.440535	HC	0.0373216	0.536864
Eikenella_corrodens	Eikenella	0.0748468	0.0420239	HC	0.0385024	0.536864
Neisseria_gonorrhoeae	Neisseria	0.143792	0.0922116	HC	0.0397129	0.536864
Rothia_dentocariosa	Rothia	0.30729	0.289036	HC	0.0397129	0.536864
Streptococcus_gordonii	Streptococcus	0.158842	0.105368	HC	0.0397129	0.536864
Streptococcus_sp__A12	Streptococcus	0.0700794	0.0495796	HC	0.0409538	0.536864
Bacteroides_helcogenes	Bacteroides	0.00652924	0.0106662	RA	0.0422254	0.600046
Schaalia_meyeri	Schaalia	0.182926	0.107136	HC	0.0435283	0.536864
Streptococcus_salivarius	Streptococcus	1.159	0.630752	HC	0.044863	0.536864
Gemella_morbillorum	Gemella	0.0849037	0.161545	RA	0.0462299	0.630803
Neisseria_sp__oral_taxon_014	Neisseria	0.405932	0.180842	HC	0.0462299	0.536864
Streptococcus_parasanguinis	Streptococcus	1.04703	0.702178	HC	0.0476296	0.547233
Aggregatibacter_actinomycetemcomitans	Aggregatibacter	0.0144483	0.00863106	HC	0.0490624	0.557762
Faecalibacterium_prausnitzii	Faecalibacterium	0.0191646	0.0246651	RA	0.0490624	0.630803

## Sheet: Table S5
Supplementary Table 5. Differentially abundant tonsilar microbial modules between RA cases and controls. P value < 0.05 was considered statistically significant. The q was used to evaluate the false discovery rate for correction of multiple comparisons.
Level A	Level B	Level C	KEGG module	Avg. abundance in HC(%)	Avg. abundance in RA(%)	Enriched in	Wilcoxon P-value	FDR	Description
FuncSet	Environmental information processing	Drug resistance	M00743	0.0467013	0.0385629	HC	0.000440694	0.0725588	Aminoglycoside resistance, protease HtpX
FuncSet	Environmental information processing	Two-component regulatory system	M00816	0.0659359	0.0100826	HC	0.00088242	0.0725588	NisK-NisR (lantibiotic biosynthesis) two-component regulatory system
Complex	Environmental information processing	Phosphotransferase system (PTS)	M00271	0.0320616	0.0200294	HC	0.00105672	0.0725588	PTS system, beta-glucosides-specific II component
Pathway modules	Glycan metabolism	Glycan biosynthesis	M00055	0.00234043	0.00147853	HC	0.00135277	0.0725588	N-glycan precursor biosynthesis
Complex	Environmental information processing	Metallic cation, iron-siderophore and vitamin B12 transport system	M00316	0.0177674	0.011194	HC	0.0014913	0.0725588	Manganese transport system
Complex	Environmental information processing	ABC-2 type and other transport systems	M00817	0.0394684	0.00568034	HC	0.00152798	0.0725588	Lantibiotic transport system
Pathway modules	Lipid metabolism	Lipid metabolism	M00099	0.0104362	0.00626522	HC	0.00164279	0.0725588	Sphingosine biosynthesis
Pathway modules	Amino acid metabolism	Other amino acid metabolism	M00118	0.0343734	0.0210907	HC	0.00263544	0.0725588	Glutathione biosynthesis, glutamate => glutathione
Complex	Environmental information processing	Metallic cation, iron-siderophore and vitamin B12 transport system	M00240	0.434596	0.390389	HC	0.0031675	0.0725588	Iron complex transport system
Complex	Environmental information processing	Metallic cation, iron-siderophore and vitamin B12 transport system	M00243	0.0183658	0.0117158	HC	0.0031675	0.0725588	Manganese/iron transport system
Pathway modules	Energy metabolism	Methane metabolism	M00563	0.00472182	0.00808596	RA	0.0031675	0.0725588	Methanogenesis, methylamine/dimethylamine/trimethylamine => methane
Signature modules	Gene set	Drug resistance	M00705	0.0127301	0.00774199	HC	0.00331499	0.0725588	Multidrug resistance, efflux pump MepA
Pathway modules	Energy metabolism	Methane metabolism	M00356	0.00515912	0.00864783	RA	0.00346871	0.0725588	Methanogenesis, methanol => methane
Complex	Environmental information processing	Saccharide, polyol, and lipid transport system	M00591	0.000208981	0.000456852	RA	0.00379401	0.0725588	Putative xylitol transport system
FuncSet	Environmental information processing	Two-component regulatory system	M00461	0.0217573	0.0140891	HC	0.00379577	0.0725588	MtrB-MtrA (osmotic stress response) two-component regulatory system
Complex	Environmental information processing	Saccharide, polyol, and lipid transport system	M00204	0.00710267	0.00419168	HC	0.0039696	0.0725588	Trehalose/maltose transport system
Complex	Environmental information processing	Metallic cation, iron-siderophore and vitamin B12 transport system	M00244	0.0414985	0.0264338	HC	0.00415062	0.0725588	Putative zinc/manganese transport system
Pathway modules	Glycan metabolism	Glycan biosynthesis	M00872	0.0181473	0.0121937	HC	0.00415062	0.0725588	O-glycan biosynthesis, mannose type (core M3)
Pathway modules	Glycan metabolism	Glycosaminoglycan metabolism	M00077	0.0432109	0.0588852	RA	0.00415062	0.0725588	Chondroitin sulfate degradation
Pathway modules	Glycan metabolism	Glycosaminoglycan metabolism	M00076	0.0432109	0.0588852	RA	0.00415062	0.0725588	Dermatan sulfate degradation
Complex	Environmental information processing	Bacterial secretion system	M00328	0.000126534	2.30889e-05	HC	0.00530645	0.0758391	Hemophore/metalloprotease transport system
Pathway modules	Amino acid metabolism	Lysine metabolism	M00016	0.540016	0.513151	HC	0.00540307	0.0760599	Lysine biosynthesis, succinyl-DAP pathway, aspartate => lysine
FuncSet	Cellular processes	Cell signaling	M00687	4.02048e-05	0.000117636	RA	0.00543525	0.076132	MAPK (ERK1/2) signaling
Complex	Environmental information processing	Phosphate and amino acid transport system	M00234	0.0383277	0.0258315	HC	0.00641804	0.0780333	Cystine transport system
Pathway modules	Carbohydrate metabolism	Other carbohydrate metabolism	M00014	0.0586984	0.0712515	RA	0.00669722	0.0784851	Glucuronate pathway (uronate pathway)
Complex	Environmental information processing	Drug efflux transporter/pump	M00706	0.0177499	0.0113825	HC	0.00698726	0.0789213	Multidrug resistance, EfrAB transporter
FuncSet	Environmental information processing	Drug efflux transporter/pump	M00713	0.0126331	0.00854611	HC	0.00698726	0.0789213	Fluoroquinolone resistance, efflux pump LfrA
FuncSet	Environmental information processing	Two-component regulatory system	M00656	0.0062204	0.00876134	RA	0.00698726	0.0789213	VanS-VanR (VanB type vancomycin resistance) two-component regulatory system
Signature modules	Gene set	Drug resistance	M00714	0.0126331	0.00854611	HC	0.00698726	0.0789213	Multidrug resistance, efflux pump QacA
FuncSet	Environmental information processing	Drug resistance	M00721	0.00340455	0.00464158	RA	0.00728854	0.0793421	Cationic antimicrobial peptide (CAMP) resistance, arnBCADTEF operon
Pathway modules	Amino acid metabolism	Branched-chain amino acid metabolism	M00570	0.419618	0.37525	HC	0.00728854	0.0793421	Isoleucine biosynthesis, threonine => 2-oxobutanoate => isoleucine
Complex	Environmental information processing	Saccharide, polyol, and lipid transport system	M00199	0.00209988	0.00375978	RA	0.00760143	0.079748	L-Arabinose/lactose transport system
FuncSet	Environmental information processing	Two-component regulatory system	M00655	0.000112068	9.77392e-06	HC	0.00788614	0.0800926	AdeS-AdeR two-component regulatory system
Signature modules	Gene set	Drug resistance	M00649	0.000112068	9.77392e-06	HC	0.00788614	0.0800926	Multidrug resistance, efflux pump AdeABC
Complex	Environmental information processing	ABC-2 type and other transport systems	M00813	0.0404118	0.0111955	HC	0.00849184	0.0807571	Lantibiotic transport system
Pathway modules	Amino acid metabolism	Arginine and proline metabolism	M00015	0.103971	0.0880619	HC	0.0086136	0.0808806	Proline biosynthesis, glutamate => proline
Complex	Environmental information processing	ABC-2 type and other transport systems	M00253	0.0004718	0.000920203	RA	0.00974458	0.0818944	Sodium transport system
FuncSet	Environmental information processing	Two-component regulatory system	M00443	0.0148607	0.011336	HC	0.00974458	0.0818944	SenX3-RegX3 (phosphate starvation response) two-component regulatory system
Pathway modules	Amino acid metabolism	Arginine and proline metabolism	M00029	0.121648	0.10662	HC	0.00974458	0.0818944	Urea cycle
Complex	Environmental information processing	Mineral and organic ion transport system	M00185	0.0299901	0.0181288	HC	0.01015	0.0822079	Sulfate transport system
Pathway modules	Amino acid metabolism	Lysine metabolism	M00032	0.137922	0.112223	HC	0.01015	0.0822079	Lysine degradation, lysine => saccharopine => acetoacetyl-CoA
Pathway modules	Lipid metabolism	Lipid metabolism	M00089	0.0614589	0.0551357	HC	0.0105703	0.0825098	Triacylglycerol biosynthesis
Pathway modules	Amino acid metabolism	Arginine and proline metabolism	M00844	0.119826	0.105666	HC	0.0110061	0.0828005	Arginine biosynthesis, ornithine => arginine
Complex	Genetic information processing	Proteasome	M00342	0.0246386	0.0161809	HC	0.0114577	0.0830803	Bacterial proteasome
Pathway modules	Amino acid metabolism	Arginine and proline metabolism	M00845	0.140761	0.120818	HC	0.0114577	0.0830803	Arginine biosynthesis, glutamate => acetylcitrulline => arginine
Complex	Environmental information processing	Phosphate and amino acid transport system	M00233	0.0101628	0.00663733	HC	0.0119257	0.0833497	Glutamate transport system
Signature modules	Gene set	Drug resistance	M00700	0.0388159	0.04721	RA	0.0119257	0.0833497	Multidrug resistance, efflux pump AbcA
FuncSet	Environmental information processing	Two-component regulatory system	M00506	0.0183063	0.0273945	RA	0.0129129	0.0838587	CheA-CheYBV (chemotaxis) two-component regulatory system
Pathway modules	Energy metabolism	Carbon fixation	M00579	0.203452	0.190055	HC	0.0129129	0.0838587	Phosphate acetyltransferase-acetate kinase pathway, acetyl-CoA => acetate
Pathway modules	Energy metabolism	Nitrogen metabolism	M00529	0.270402	0.214404	HC	0.0129129	0.0838587	Denitrification, nitrate => nitrogen
Pathway modules	Lipid metabolism	Fatty acid metabolism	M00873	0.177757	0.187078	RA	0.0134331	0.084099	Fatty acid biosynthesis in mitochondria, animals
Pathway modules	Metabolism of cofactors and vitamins	Cofactor and vitamin metabolism	M00622	0.000584805	0.00113083	RA	0.0136989	0.0842152	Nicotinate degradation, nicotinate => fumarate
Pathway modules	Biosynthesis of other secondary metabolites	Biosynthesis of beta-lactams	M00736	2.12836e-05	3.83998e-06	HC	0.0137936	0.0842556	Nocardicin A biosynthesis, L-pHPG + arginine + serine => nocardicin A
FuncSet	Environmental information processing	Drug efflux transporter/pump	M00668	0.0156691	0.0092404	HC	0.0139717	0.0843301	Tetracycline resistance, TetA transporter
FuncSet	Environmental information processing	Drug resistance	M00760	0.00997962	0.00651815	HC	0.0139717	0.0843301	Erythromycin resistance, macrolide 2'-phosphotransferase I MphA
FuncSet	Environmental information processing	Two-component regulatory system	M00493	0.013139	0.00740161	HC	0.0139717	0.0843301	AlgZ-AlgR (alginate production) two-component regulatory system
Pathway modules	Amino acid metabolism	Branched-chain amino acid metabolism	M00036	0.191223	0.16938	HC	0.0139717	0.0843301	Leucine degradation, leucine => acetoacetate + acetyl-CoA
FuncSet	Environmental information processing	Drug efflux transporter/pump	M00646	0.132825	0.150748	RA	0.0145293	0.0845526	Multidrug resistance, efflux pump AcrAD-TolC
Pathway modules	Amino acid metabolism	Branched-chain amino acid metabolism	M00019	0.354214	0.31907	HC	0.0145293	0.0845526	Valine/isoleucine biosynthesis, pyruvate => valine / 2-oxobutanoate => isoleucine
Complex	Environmental information processing	Saccharide, polyol, and lipid transport system	M00196	0.0672532	0.0840585	RA	0.0151064	0.0847667	Raffinose/stachyose/melibiose transport system
FuncSet	Environmental information processing	Two-component regulatory system	M00504	0.00262423	0.00402477	RA	0.0151064	0.0847667	DctB-DctD (C4-dicarboxylate transport) two-component regulatory system
Complex	Environmental information processing	ABC-2 type and other transport systems	M00320	0.137766	0.157176	RA	0.0157036	0.0849727	Lipopolysaccharide export system
Complex	Environmental information processing	Saccharide, polyol, and lipid transport system	M00214	0.0400665	0.0482072	RA	0.0157036	0.0849727	Methyl-galactoside transport system
Pathway modules	Amino acid metabolism	Lysine metabolism	M00525	0.421102	0.396915	HC	0.0157036	0.0849727	Lysine biosynthesis, acetyl-DAP pathway, aspartate => lysine
Complex	Environmental information processing	Phosphotransferase system (PTS)	M00269	0.0635196	0.0527153	HC	0.0163215	0.0851709	PTS system, sucrose-specific II component
Pathway modules	Amino acid metabolism	Other amino acid metabolism	M00027	0.0322504	0.021025	HC	0.0163215	0.0851709	GABA (gamma-Aminobutyrate) shunt
Pathway modules	Carbohydrate metabolism	Central carbohydrate metabolism	M00004	0.547743	0.509228	HC	0.0163215	0.0851709	Pentose phosphate pathway (Pentose phosphate cycle)
Complex	Environmental information processing	Mineral and organic ion transport system	M00209	0.0918735	0.0758383	HC	0.0169606	0.0859407	Osmoprotectant transport system
Pathway modules	Amino acid metabolism	Branched-chain amino acid metabolism	M00432	0.201808	0.176796	HC	0.0169606	0.0859407	Leucine biosynthesis, 2-oxoisovalerate => 2-oxoisocaproate
Complex	Genetic information processing	RNA processing	M00394	0.382716	0.355328	HC	0.0176216	0.0867857	RNA degradosome
Pathway modules	Carbohydrate metabolism	Central carbohydrate metabolism	M00008	0.108056	0.0896681	HC	0.0183051	0.087611	Entner-Doudoroff pathway, glucose-6P => glyceraldehyde-3P + pyruvate
Pathway modules	Carbohydrate metabolism	Other carbohydrate metabolism	M00114	0.17866	0.170177	HC	0.0183051	0.087611	Ascorbate biosynthesis, plants, glucose-6P => ascorbate
FuncSet	Environmental information processing	Drug resistance	M00723	0.000196053	0.000121188	HC	0.0188831	0.0882735	Cationic antimicrobial peptide (CAMP) resistance, phosphoethanolamine transferase EptB
Pathway modules	Carbohydrate metabolism	Other carbohydrate metabolism	M00909	0.447316	0.422015	HC	0.0190116	0.0884166	UDP-N-acetyl-D-glucosamine biosynthesis, prokaryotes, glucose => UDP-GlcNAc
Pathway modules	Energy metabolism	Methane metabolism	M00567	0.00396174	0.00690192	RA	0.0197419	0.0892027	Methanogenesis, CO2 => methane
Pathway modules	Xenobiotics biodegradation	Aromatics degradation	M00551	0.000942477	0.00039322	HC	0.020495	0.0899679	Benzoate degradation, benzoate => catechol / methylbenzoate => methylcatechol
FuncSet	Environmental information processing	Drug resistance	M00628	0.180836	0.198744	RA	0.0204966	0.0899695	beta-Lactam resistance, AmpC system
Signature modules	Gene set	Drug resistance	M00627	0.0272585	0.0365514	RA	0.0204966	0.0899695	beta-Lactam resistance, Bla system
Complex	Environmental information processing	Saccharide, polyol, and lipid transport system	M00217	0.000643763	0.00135482	RA	0.0212763	0.090717	D-Allose transport system
Pathway modules	Amino acid metabolism	Branched-chain amino acid metabolism	M00535	0.130203	0.113269	HC	0.0212763	0.090717	Isoleucine biosynthesis, pyruvate => 2-oxobutanoate
Pathway modules	Amino acid metabolism	Polyamine biosynthesis	M00133	0.0816817	0.0953378	RA	0.0212763	0.090717	Polyamine biosynthesis, arginine => agmatine => putrescine => spermidine
Pathway modules	Metabolism of cofactors and vitamins	Cofactor and vitamin metabolism	M00868	0.232207	0.205935	HC	0.0212763	0.090717	Heme biosynthesis, animals and fungi, glycine => heme
Pathway modules	Carbohydrate metabolism	Central carbohydrate metabolism	M00006	0.145899	0.118553	HC	0.0220817	0.0919094	Pentose phosphate pathway, oxidative phase, glucose 6P => ribulose 5P
Pathway modules	Lipid metabolism	Fatty acid metabolism	M00082	0.328687	0.29443	HC	0.0220817	0.0919094	Fatty acid biosynthesis, initiation
Pathway modules	Amino acid metabolism	Aromatic amino acid metabolism	M00023	0.301584	0.26764	HC	0.0246591	0.0981906	Tryptophan biosynthesis, chorismate => tryptophan

## Sheet: Table S6
Supplementary Table 6. The Streptococcus dysbiosis index of tonsillar microbiome samples. The Streptococcus dysbiosis index was defined as the value of [total abundance of Streptococcus members decreased in RA] minus [total abundance of Streptococcus species enriched in RA] for all samples. The threshold for Streptococcus dysbiosis was calculated as 2.971% by ROC analysis. Samples with Streptococ…
Sample ID	Group	Streptococcus dysbiosis index	dysbiosic satus（0=no， 1=yes）
RA4	RA	1.31945	1
RA8	RA	1.06771	1
RA10	RA	0.918227	1
RA13	RA	2.13075	1
RA21	RA	2.95764	1
RA23	RA	2.9609	1
RA26	RA	2.07231	1
RA28	RA	1.83543	1
RA32	RA	2.44083	1
RA38	RA	2.62216	1
RA45	RA	2.34649	1
RA1036	RA	1.48664	1
RA1052	RA	2.52838	1
RA1057	RA	2.06479	1
RA1076	RA	1.4788	1
RA1090	RA	1.95416	1
RA1106	RA	2.54285	1
RA1113	RA	2.26436	1
HC17	HC	1.05454	1
HC36	HC	2.36355	1
HC38	HC	1.45007	1
RA19	RA	3.19143	0
RA20	RA	4.2752	0
RA25	RA	3.08361	0
RA30	RA	4.2644	0
RA33	RA	4.48926	0
RA41	RA	3.81147	0
RA42	RA	5.05241	0
RA44	RA	3.85395	0
RA1023	RA	6.33766	0
RA1066	RA	3.73071	0
RA1091	RA	10.1171	0
RA1094	RA	8.94682	0
RA1103	RA	5.68429	0
RA1120	RA	3.9746	0
HC1	HC	3.18754	0
HC3	HC	3.41861	0
HC4	HC	5.48512	0
HC5	HC	4.00174	0
HC7	HC	8.15017	0
HC8	HC	3.97748	0
HC21	HC	3.5071	0
HC22	HC	3.47913	0
HC23	HC	5.71205	0
HC24	HC	5.63174	0
HC25	HC	5.24786	0
HC27	HC	3.93115	0
HC28	HC	4.06616	0
HC31	HC	4.16671	0
HC34	HC	3.1613	0
HC37	HC	6.57334	0
HC1016	HC	7.22215	0
HC1019	HC	2.99741	0
HC1023	HC	10.347	0
HC1024	HC	12.0363	0
HC1028	HC	6.61845	0
HC1029	HC	2.98027	0
HC1030	HC	10.6361	0
HC1032	HC	5.21569	0
HC1034	HC	8.74266	0
HC1060	HC	13.1047	0
HC1068	HC	4.60842	0

## Sheet: Table S7
Supplementary Table 7. Antiboides used in the study
Antibodies	Brand	Cat#
Fixable Viability Dye eFluor™ 506	eBioscience	65-0866-18
Fixable Viability Dye eFluor™ 506	eBioscience	65-0866-18
CD4 Monoclonal Antibody (GK1.5), eFluor 450	eBioscience	48-0041-82
CD8a Monoclonal Antibody (53-6.7), APC-eFluor 780	eBioscience	47-0081-82
CD25 Monoclonal Antibody (PC61.5), PE-Cyanine7	eBioscience	25-0251-82
CD44 Monoclonal Antibody (IM7), FITC	eBioscience	11-0441-82
CD279 (PD-1) Monoclonal Antibody (J43), PE	eBioscience	12-9985-82
Biotin Rat Anti-Mouse CD185 (CXCR5)	BD	551960
SA-PE-CY5.5	life	SA1018
FOXP3 Monoclonal Antibody (FJK-16s), PE-eFluor 610	eBioscience	61-5773-82
BCL6 Monoclonal Antibody (BCL-DWN), APC	eBioscience	17-5453-82
IL-17A Monoclonal Antibody (eBio17B7), PE	eBioscience	12-7177-81
IFN gamma Monoclonal Antibody (XMG1.2), APC	eBioscience	17-7311-82
CD45R (B220) Monoclonal Antibody (RA3-6B2), Alexa Fluor 700	eBioscience	56-0452-82
GL7 Monoclonal Antibody (GL-7 (GL7)), Alexa Fluor 488	eBioscience	53-5902-82
CD95 (APO-1/Fas) Monoclonal Antibody (15A7), PE	eBioscience	12-0951-83
ANTI-MO CD86 GL1 PERCP-EF710 100UG	eBioscience	46-0862-82
ANTI-MO CD80 16-10A1 FITC 100UG	eBioscience	11-0801-82
ANTI-MO F4/80 AG BM8 PE 100UG	eBioscience	12-4801-82
ANTI-MO MHCII IA/IE EF450 100UG	eBioscience	48-5321-82
ANTI-MO LY-6G 1A8LY6G APC 100UG	eBioscience	17-9668-82
ANTI-MO LY-6C HK1.4 PE-CYN7 100UG	eBioscience	25-5932-82
ANTI-MO CD11C N418 AF700 100UG	eBioscience	56-0114-82
ANTI-H CD11B ICRF44 APC-EF780 100T	eBioscience	47-0118-42
