# Supplementary material for: The aberrant tonsillar microbiota modulates autoimmune responses in rheumatoid arthritis
Source: JCI Insight. 2024 Aug 20;9(18):e175916. doi: 10.1172/jci.insight.175916 (PMC11457857; doi:10.1172/jci.insight.175916)
Supplement: Supporting data values [file jciinsight-9-175916-s201.xlsx]

## Sheet: Figure 1A,B
SampleID	pcoa.1	pcoa.2	Group1	Group2				genus	pcoa.1 (original)	pcoa.2 (original)	pcoa.1	pcoa.2			SampleID	SampleID	value	Group
RA1	0.370226	0.309437	RA	RA_drug				k__Bacteria;p__Firmicutes;c__Bacilli;o__Lactobacillales;f__Streptococcaceae;g__Streptococcus	2	1.69653	0.20143	0.170866			RA3	RA1	0.7462	RA_no vs RA_drug
RA2	0.0534797	-0.202344	RA	RA_drug				k__Bacteria;p__Bacteroidetes;c__Bacteroidia;o__Bacteroidales;f__Prevotellaceae;g__Prevotella	-2.13412	0.838878	-0.214938	0.0844877			RA6	RA1	0.6521	RA_no vs RA_drug
RA3	0.152429	-0.256827	RA	RA_no				k__Bacteria;p__Proteobacteria;c__Betaproteobacteria;o__Neisseriales;f__Neisseriaceae;g__Neisseria	0.741415	-1.98914	0.0746717	-0.200336			RA7	RA1	0.742	RA_no vs RA_drug
RA4	-0.335779	-0.0298426	RA	RA_drug				k__Bacteria;p__Firmicutes;c__Clostridia;o__Clostridiales;f__Veillonellaceae;g__Megasphaera	-1.57071	1.39353	-0.158194	0.14035			RA10	RA1	0.5604	RA_no vs RA_drug
RA5	0.205136	0.133564	RA	RA_drug				k__Bacteria;p__Actinobacteria;c__Coriobacteriia;o__Coriobacteriales;f__Coriobacteriaceae;g__Atopobium	-1.35301	1.39132	-0.136268	0.140126			RA14	RA1	0.8248	RA_no vs RA_drug
RA6	0.227968	-0.0312787	RA	RA_no				k__Bacteria;p__Firmicutes;c__Clostridia;o__Clostridiales;f__Veillonellaceae;g__Veillonella	-1.27578	1.30653	-0.12849	0.131587			RA15	RA1	0.6503	RA_no vs RA_drug
RA7	-0.0585	-0.0803967	RA	RA_no											RA29	RA1	0.7967	RA_no vs RA_drug
RA8	0.251363	-0.0159874	RA	RA_drug											RA41	RA1	0.5582	RA_no vs RA_drug
RA10	0.231293	0.172415	RA	RA_no											RA43	RA1	0.6922	RA_no vs RA_drug
RA12	-0.0157221	-0.0914092	RA	RA_drug											RA47	RA1	0.5197	RA_no vs RA_drug
RA13	-0.31631	0.148027	RA	RA_drug											RA50	RA1	0.8739	RA_no vs RA_drug
RA14	-0.0437814	-0.203312	RA	RA_no											RA53	RA1	0.5128	RA_no vs RA_drug
RA15	0.24035	-0.115013	RA	RA_no											RA57	RA1	0.7986	RA_no vs RA_drug
RA16	0.429875	0.344631	RA	RA_drug											RA62	RA1	0.654	RA_no vs RA_drug
RA17	-0.224582	0.0355331	RA	RA_drug											RA66	RA1	0.6249	RA_no vs RA_drug
RA18	0.039312	-0.14335	RA	RA_drug											RA69	RA1	0.7969	RA_no vs RA_drug
RA19	-0.126703	-0.0518221	RA	RA_drug											RA70	RA1	0.6865	RA_no vs RA_drug
RA20	0.0558597	0.0544726	RA	RA_drug											RA71	RA1	0.7161	RA_no vs RA_drug
RA21	0.0575531	-0.021398	RA	RA_drug											RA73	RA1	0.4358	RA_no vs RA_drug
RA22	0.221184	0.0599373	RA	RA_drug											RA74	RA1	0.4995	RA_no vs RA_drug
RA23	0.0879973	0.136288	RA	RA_drug											RA76	RA1	0.803	RA_no vs RA_drug
RA24	0.0555284	-0.027738	RA	RA_drug											RA79	RA1	0.7441	RA_no vs RA_drug
RA25	-0.309054	0.169883	RA	NA											RA83	RA1	0.4997	RA_no vs RA_drug
RA26	-0.110045	-0.136767	RA	RA_drug											RA85	RA1	0.8604	RA_no vs RA_drug
RA27	0.214227	-0.122805	RA	RA_drug											RA86	RA1	0.7625	RA_no vs RA_drug
RA28	-0.00269032	-0.122719	RA	RA_drug											RA90	RA1	0.8349	RA_no vs RA_drug
RA29	-0.182795	-0.0275908	RA	RA_no											RA91	RA1	0.5115	RA_no vs RA_drug
RA30	0.0278072	-0.189589	RA	RA_drug											RA93	RA1	0.629	RA_no vs RA_drug
RA31	-0.0515246	-0.0212777	RA	RA_drug											RA96	RA1	0.5006	RA_no vs RA_drug
RA32	-0.0135885	-0.0355248	RA	RA_drug											RA98	RA1	0.5688	RA_no vs RA_drug
RA34	-0.296064	0.107442	RA	RA_drug											RA106	RA1	0.8319	RA_no vs RA_drug
RA35	0.0267146	-0.000180534	RA	RA_drug											RA110	RA1	0.7587	RA_no vs RA_drug
RA36	-0.178298	-0.162961	RA	RA_drug											RA114	RA1	0.8717	RA_no vs RA_drug
RA37	-0.138173	0.109958	RA	RA_drug											RA118	RA1	0.646	RA_no vs RA_drug
RA38	-0.0204424	-0.113103	RA	RA_drug											RA121	RA1	0.736	RA_no vs RA_drug
RA39	-0.198256	0.0284682	RA	RA_drug											HC1	RA1	0.5397	HC vs RA_drug
RA41	0.31056	-0.0185797	RA	RA_no											HC2	RA1	0.6822	HC vs RA_drug
RA42	0.294887	-0.0837799	RA	RA_drug											HC3	RA1	0.7689	HC vs RA_drug
RA43	0.0107495	0.0825552	RA	RA_no											HC4	RA1	0.8948	HC vs RA_drug
RA44	0.0779028	0.0348075	RA	RA_drug											HC5	RA1	0.9405	HC vs RA_drug
RA45	0.348273	0.0568085	RA	RA_drug											HC6	RA1	0.8066	HC vs RA_drug
RA46	0.335491	0.160727	RA	RA_drug											HC7	RA1	0.8218	HC vs RA_drug
RA47	0.221115	0.120482	RA	RA_no											HC8	RA1	0.7021	HC vs RA_drug
RA48	0.0590248	0.0995248	RA	RA_drug											HC9	RA1	0.7752	HC vs RA_drug
RA49	0.150831	-0.144456	RA	RA_drug											HC10	RA1	0.7094	HC vs RA_drug
RA50	-0.364758	0.145054	RA	RA_no											HC11	RA1	0.7619	HC vs RA_drug
RA51	0.118486	0.120072	RA	RA_drug											HC12	RA1	0.6994	HC vs RA_drug
RA52	-0.0827995	-0.0866624	RA	RA_drug											HC13	RA1	0.794	HC vs RA_drug
RA53	0.176155	0.21919	RA	RA_no											HC14	RA1	0.655	HC vs RA_drug
RA54	0.301002	0.198713	RA	RA_drug											HC15	RA1	0.7503	HC vs RA_drug
RA55	0.0517384	0.16369	RA	RA_drug											HC16	RA1	0.5927	HC vs RA_drug
RA56	0.1721	0.132731	RA	RA_drug											HC17	RA1	0.2576	HC vs RA_drug
RA57	-0.0860952	-0.161848	RA	RA_no											HC18	RA1	0.3297	HC vs RA_drug
RA58	0.293703	0.106779	RA	RA_drug											HC19	RA1	0.6585	HC vs RA_drug
RA59	0.316859	0.153787	RA	RA_drug											HC20	RA1	0.7522	HC vs RA_drug
RA60	-0.107183	0.0432169	RA	RA_drug											HC21	RA1	0.628	HC vs RA_drug
RA61	-0.140223	0.13256	RA	RA_drug											HC22	RA1	0.6958	HC vs RA_drug
RA62	-0.0750529	0.200659	RA	RA_no											HC23	RA1	0.614	HC vs RA_drug
RA63	0.0231192	-0.149324	RA	RA_drug											HC24	RA1	0.5219	HC vs RA_drug
RA64	-0.057329	-0.199932	RA	RA_drug											HC25	RA1	0.4806	HC vs RA_drug
RA65	0.0296891	0.0917506	RA	RA_drug											HC26	RA1	0.7598	HC vs RA_drug
RA66	0.0113879	0.0403243	RA	RA_no											HC27	RA1	0.6761	HC vs RA_drug
RA67	0.159254	-0.231744	RA	RA_drug											HC28	RA1	0.5567	HC vs RA_drug
RA68	-0.00381631	-0.250231	RA	RA_drug											HC29	RA1	0.6627	HC vs RA_drug
RA69	-0.164451	-0.0833441	RA	RA_no											HC30	RA1	0.5888	HC vs RA_drug
RA70	0.0425613	-0.147026	RA	RA_no											HC31	RA1	0.6767	HC vs RA_drug
RA71	0.122289	-0.144925	RA	RA_no											HC32	RA1	0.728	HC vs RA_drug
RA72	-0.0924314	0.0422024	RA	RA_drug											HC33	RA1	0.3775	HC vs RA_drug
RA73	0.342794	0.0644354	RA	RA_no											HC34	RA1	0.5655	HC vs RA_drug
RA74	0.118351	0.0798537	RA	RA_no											HC35	RA1	0.7945	HC vs RA_drug
RA75	0.128117	0.10532	RA	RA_drug											HC36	RA1	0.8144	HC vs RA_drug
RA76	-0.190095	-0.128236	RA	RA_no											HC37	RA1	0.725	HC vs RA_drug
RA77	-0.251754	0.0379708	RA	RA_drug											HC39	RA1	0.5848	HC vs RA_drug
RA78	-0.277259	0.108782	RA	RA_drug											HC40	RA1	0.7447	HC vs RA_drug
RA79	-0.225546	0.134675	RA	RA_no											HC41	RA1	0.7894	HC vs RA_drug
RA80	0.133943	0.207371	RA	RA_drug											HC42	RA1	0.7664	HC vs RA_drug
RA81	0.0164211	0.032325	RA	RA_drug											HC43	RA1	0.7467	HC vs RA_drug
RA82	0.192636	-0.119631	RA	RA_drug											HC44	RA1	0.8014	HC vs RA_drug
RA83	0.337107	0.0559486	RA	RA_no											HC45	RA1	0.6443	HC vs RA_drug
RA84	0.211744	0.0782263	RA	RA_drug											HC46	RA1	0.7935	HC vs RA_drug
RA85	-0.391332	0.20196	RA	RA_no											HC47	RA1	0.8481	HC vs RA_drug
RA86	-0.242541	0.203785	RA	RA_no											HC48	RA1	0.6568	HC vs RA_drug
RA87	-0.149731	0.11259	RA	RA_drug											HC49	RA1	0.8298	HC vs RA_drug
RA88	0.397158	0.129725	RA	RA_drug											HC50	RA1	0.6586	HC vs RA_drug
RA89	0.328809	-0.174366	RA	RA_drug											HC51	RA1	0.7319	HC vs RA_drug
RA90	-0.316665	0.063767	RA	RA_no											HC52	RA1	0.7897	HC vs RA_drug
RA91	0.271561	0.042724	RA	RA_no											HC53	RA1	0.6053	HC vs RA_drug
RA92	-0.0984742	0.127524	RA	RA_drug											HC54	RA1	0.6907	HC vs RA_drug
RA93	-0.00474156	0.0982772	RA	RA_no											HC55	RA1	0.7903	HC vs RA_drug
RA94	-0.0845248	0.0878391	RA	RA_drug											HC56	RA1	0.6976	HC vs RA_drug
RA95	0.21007	-0.190398	RA	RA_drug											HC57	RA1	0.727	HC vs RA_drug
RA96	0.106589	0.127315	RA	RA_no											HC58	RA1	0.8708	HC vs RA_drug
RA97	-0.198196	0.175727	RA	RA_drug											HC59	RA1	0.8341	HC vs RA_drug
RA98	0.151848	0.0956679	RA	RA_no											HC60	RA1	0.6196	HC vs RA_drug
RA99	0.240994	0.0550485	RA	RA_drug											HC61	RA1	0.5603	HC vs RA_drug
RA100	-0.178212	0.250399	RA	RA_drug											HC62	RA1	0.659	HC vs RA_drug
RA101	-0.0684331	0.047579	RA	RA_drug											HC63	RA1	0.6893	HC vs RA_drug
RA102	-0.281343	0.225478	RA	RA_drug											HC64	RA1	0.7153	HC vs RA_drug
RA103	0.131415	0.0486088	RA	RA_drug											HC65	RA1	0.8312	HC vs RA_drug
RA104	0.232051	-0.179367	RA	RA_drug											HC66	RA1	0.7638	HC vs RA_drug
RA105	0.0160199	0.208631	RA	RA_drug											HC67	RA1	0.7475	HC vs RA_drug
RA106	-0.326255	0.0978765	RA	RA_no											HC68	RA1	0.7314	HC vs RA_drug
RA107	0.26799	-0.149695	RA	RA_drug											HC69	RA1	0.7269	HC vs RA_drug
RA108	-0.0637497	0.0119589	RA	RA_drug											HC70	RA1	0.6397	HC vs RA_drug
RA109	-0.0895654	-0.0261274	RA	RA_drug											HC71	RA1	0.6552	HC vs RA_drug
RA110	0.104168	-0.265575	RA	RA_no											HC72	RA1	0.6468	HC vs RA_drug
RA111	0.235234	0.232711	RA	RA_drug											HC73	RA1	0.3357	HC vs RA_drug
RA112	-0.270849	0.0439135	RA	RA_drug											HC74	RA1	0.6409	HC vs RA_drug
RA113	-0.108896	-0.133017	RA	RA_drug											HC75	RA1	0.6159	HC vs RA_drug
RA114	-0.259246	0.0993989	RA	RA_no											HC76	RA1	0.6828	HC vs RA_drug
RA115	0.0921705	-0.177625	RA	RA_drug											HC77	RA1	0.8475	HC vs RA_drug
RA116	0.308763	0.0495733	RA	RA_drug											HC78	RA1	0.7316	HC vs RA_drug
RA117	-0.0931074	-0.115408	RA	RA_drug											HC79	RA1	0.769	HC vs RA_drug
RA118	0.17327	-0.0874583	RA	RA_no											HC80	RA1	0.8081	HC vs RA_drug
RA119	0.0105807	0.00177749	RA	RA_drug											HC81	RA1	0.7713	HC vs RA_drug
RA120	-0.022828	-0.0222635	RA	RA_drug											HC82	RA1	0.7711	HC vs RA_drug
RA121	0.136466	-0.0164658	RA	RA_no											HC83	RA1	0.5928	HC vs RA_drug
RA122	-0.0577804	0.110675	RA	RA_drug											HC84	RA1	0.6416	HC vs RA_drug
RA123	0.227189	0.183551	RA	RA_drug											HC85	RA1	0.8652	HC vs RA_drug
RA124	-0.185088	-0.0749621	RA	RA_drug											HC86	RA1	0.7584	HC vs RA_drug
RA125	0.00674642	-0.0940724	RA	RA_drug											HC87	RA1	0.6843	HC vs RA_drug
HC1	0.0750002	0.210484	HC	HC											HC88	RA1	0.7286	HC vs RA_drug
HC2	-0.104049	0.289911	HC	HC											HC89	RA1	0.776	HC vs RA_drug
HC3	-0.224613	0.033347	HC	HC											HC90	RA1	0.7923	HC vs RA_drug
HC4	-0.0893813	-0.235767	HC	HC											HC91	RA1	0.7962	HC vs RA_drug
HC5	-0.301582	-0.118037	HC	HC											HC92	RA1	0.7104	HC vs RA_drug
HC6	-0.249393	0.137252	HC	HC											HC93	RA1	0.7508	HC vs RA_drug
HC7	-0.0553615	-0.28772	HC	HC											HC94	RA1	0.8629	HC vs RA_drug
HC8	-0.0138324	-0.0431329	HC	HC											HC95	RA1	0.6425	HC vs RA_drug
HC9	-0.00806406	-0.17358	HC	HC											HC96	RA1	0.7059	HC vs RA_drug
HC10	-0.0531912	-0.0489795	HC	HC											HC97	RA1	0.732	HC vs RA_drug
HC11	-0.17275	-0.0493261	HC	HC											HC98	RA1	0.7677	HC vs RA_drug
HC12	0.2087	-0.189027	HC	HC											HC99	RA1	0.7513	HC vs RA_drug
HC13	-0.133926	-0.126409	HC	HC											HC100	RA1	0.788	HC vs RA_drug
HC14	0.094235	-0.02749	HC	HC											RA3	RA2	0.1448	RA_no vs RA_drug
HC15	0.0337927	-0.250349	HC	HC											RA6	RA2	0.4644	RA_no vs RA_drug
HC16	0.0566148	0.0464259	HC	HC											RA7	RA2	0.3325	RA_no vs RA_drug
HC17	0.266402	0.152293	HC	HC											RA10	RA2	0.5975	RA_no vs RA_drug
HC18	0.194484	0.22901	HC	HC											RA14	RA2	0.2571	RA_no vs RA_drug
HC19	-0.0313505	0.101743	HC	HC											RA15	RA2	0.2765	RA_no vs RA_drug
HC20	-0.129042	-0.0226712	HC	HC											RA29	RA2	0.4302	RA_no vs RA_drug
HC21	0.00394719	0.105713	HC	HC											RA41	RA2	0.4812	RA_no vs RA_drug
HC22	0.0345063	-0.0171431	HC	HC											RA43	RA2	0.4252	RA_no vs RA_drug
HC23	0.041809	0.0603741	HC	HC											RA47	RA2	0.5287	RA_no vs RA_drug
HC24	0.097193	0.13929	HC	HC											RA50	RA2	0.6363	RA_no vs RA_drug
HC25	0.041373	0.247572	HC	HC											RA53	RA2	0.5074	RA_no vs RA_drug
HC26	-0.0281198	-0.128919	HC	HC											RA57	RA2	0.5775	RA_no vs RA_drug
HC27	-0.150413	0.234371	HC	HC											RA62	RA2	0.5065	RA_no vs RA_drug
HC28	0.164436	0.0632913	HC	HC											RA66	RA2	0.4804	RA_no vs RA_drug
HC29	-0.0266446	0.0333121	HC	HC											RA69	RA2	0.6017	RA_no vs RA_drug
HC30	0.146363	0.0169253	HC	HC											RA70	RA2	0.2995	RA_no vs RA_drug
HC31	-0.12025	0.0990252	HC	HC											RA71	RA2	0.2735	RA_no vs RA_drug
HC32	-0.170988	0.160915	HC	HC											RA73	RA2	0.5241	RA_no vs RA_drug
HC33	0.160322	0.199436	HC	HC											RA74	RA2	0.5034	RA_no vs RA_drug
HC34	0.179977	0.0187025	HC	HC											RA76	RA2	0.4472	RA_no vs RA_drug
HC35	-0.17757	0.0625353	HC	HC											RA79	RA2	0.4854	RA_no vs RA_drug
HC36	-0.0930268	-0.243988	HC	HC											RA83	RA2	0.4689	RA_no vs RA_drug
HC37	-0.0554016	-0.117713	HC	HC											RA85	RA2	0.6606	RA_no vs RA_drug
HC39	0.0106152	0.084594	HC	HC											RA86	RA2	0.5678	RA_no vs RA_drug
HC40	-0.163832	-0.000156	HC	HC											RA90	RA2	0.5817	RA_no vs RA_drug
HC41	-0.0347287	-0.193366	HC	HC											RA91	RA2	0.5068	RA_no vs RA_drug
HC42	-0.0837306	-0.147768	HC	HC											RA93	RA2	0.4347	RA_no vs RA_drug
HC43	-0.0842151	-0.0955018	HC	HC											RA96	RA2	0.4569	RA_no vs RA_drug
HC44	-0.0235388	-0.270027	HC	HC											RA98	RA2	0.4556	RA_no vs RA_drug
HC45	-0.0951897	0.207685	HC	HC											RA106	RA2	0.5522	RA_no vs RA_drug
HC46	-0.186378	-0.045454	HC	HC											RA110	RA2	0.2501	RA_no vs RA_drug
HC47	-0.322342	0.0582162	HC	HC											RA114	RA2	0.5826	RA_no vs RA_drug
HC48	0.0878598	-0.0446049	HC	HC											RA118	RA2	0.2487	RA_no vs RA_drug
HC49	-0.0417324	-0.209023	HC	HC											RA121	RA2	0.6277	RA_no vs RA_drug
HC50	0.115232	-0.0992567	HC	HC											HC1	RA2	0.5001	HC vs RA_drug
HC51	-0.240243	0.227544	HC	HC											HC2	RA2	0.5959	HC vs RA_drug
HC52	-0.294535	0.172012	HC	HC											HC3	RA2	0.4669	HC vs RA_drug
HC53	-0.0563941	0.227791	HC	HC											HC4	RA2	0.7449	HC vs RA_drug
HC54	0.0338355	-0.0389922	HC	HC											HC5	RA2	0.7799	HC vs RA_drug
HC55	-0.0923123	-0.173426	HC	HC											HC6	RA2	0.5356	HC vs RA_drug
HC56	0.0577173	-0.111042	HC	HC											HC7	RA2	0.3327	HC vs RA_drug
HC57	-0.152613	0.0783339	HC	HC											HC8	RA2	0.5951	HC vs RA_drug
HC58	-0.182531	-0.187031	HC	HC											HC9	RA2	0.3616	HC vs RA_drug
HC59	-0.298427	0.030645	HC	HC											HC10	RA2	0.3183	HC vs RA_drug
HC60	0.0456977	0.0413813	HC	HC											HC11	RA2	0.5126	HC vs RA_drug
HC61	0.293421	-0.101386	HC	HC											HC12	RA2	0.2199	HC vs RA_drug
HC62	-0.0847355	0.103672	HC	HC											HC13	RA2	0.4158	HC vs RA_drug
HC63	-0.0822647	0.137307	HC	HC											HC14	RA2	0.3898	HC vs RA_drug
HC64	0.0213874	-0.0809538	HC	HC											HC15	RA2	0.1811	HC vs RA_drug
HC65	-0.180569	-0.157598	HC	HC											HC16	RA2	0.4314	HC vs RA_drug
HC66	-0.0587469	-0.148961	HC	HC											HC17	RA2	0.5223	HC vs RA_drug
HC67	-0.0341491	-0.117054	HC	HC											HC18	RA2	0.519	HC vs RA_drug
HC68	-0.0755905	-0.0503224	HC	HC											HC19	RA2	0.4379	HC vs RA_drug
HC69	-0.0727389	-0.0537845	HC	HC											HC20	RA2	0.3661	HC vs RA_drug
HC70	0.0570326	-0.0291118	HC	HC											HC21	RA2	0.3576	HC vs RA_drug
HC71	-0.0914308	0.232602	HC	HC											HC22	RA2	0.3765	HC vs RA_drug
HC72	0.111965	-0.0616498	HC	HC											HC23	RA2	0.5565	HC vs RA_drug
HC73	0.357906	0.0698059	HC	HC											HC24	RA2	0.4981	HC vs RA_drug
HC74	0.205433	-0.0636802	HC	HC											HC25	RA2	0.5398	HC vs RA_drug
HC75	-0.0529284	0.20893	HC	HC											HC26	RA2	0.3859	HC vs RA_drug
HC76	-0.0522134	-0.00391164	HC	HC											HC27	RA2	0.5379	HC vs RA_drug
HC77	-0.129657	-0.237696	HC	HC											HC28	RA2	0.4342	HC vs RA_drug
HC78	-0.11564	0.0719306	HC	HC											HC29	RA2	0.4851	HC vs RA_drug
HC79	-0.131343	-0.0522704	HC	HC											HC30	RA2	0.3966	HC vs RA_drug
HC80	-0.0446147	-0.30342	HC	HC											HC31	RA2	0.4656	HC vs RA_drug
HC81	-0.0603847	-0.223965	HC	HC											HC32	RA2	0.4886	HC vs RA_drug
HC82	-0.0328737	-0.164363	HC	HC											HC33	RA2	0.5218	HC vs RA_drug
HC83	0.0715257	0.069179	HC	HC											HC34	RA2	0.3076	HC vs RA_drug
HC84	-0.0716121	0.202577	HC	HC											HC35	RA2	0.5664	HC vs RA_drug
HC85	-0.0416362	-0.368693	HC	HC											HC36	RA2	0.2646	HC vs RA_drug
HC86	-0.054323	-0.132046	HC	HC											HC37	RA2	0.3334	HC vs RA_drug
HC87	-0.0996812	0.0721479	HC	HC											HC39	RA2	0.4439	HC vs RA_drug
HC88	-0.104937	-0.0266557	HC	HC											HC40	RA2	0.3942	HC vs RA_drug
HC89	-0.172582	0.00427516	HC	HC											HC41	RA2	0.2702	HC vs RA_drug
HC90	-0.0758935	-0.170005	HC	HC											HC42	RA2	0.3199	HC vs RA_drug
HC91	-0.062347	-0.224882	HC	HC											HC43	RA2	0.3458	HC vs RA_drug
HC92	0.0765628	-0.166358	HC	HC											HC44	RA2	0.3068	HC vs RA_drug
HC93	-0.103288	-0.0854277	HC	HC											HC45	RA2	0.513	HC vs RA_drug
HC94	-0.334604	0.103348	HC	HC											HC46	RA2	0.3671	HC vs RA_drug
HC95	0.216421	-0.019602	HC	HC											HC47	RA2	0.5425	HC vs RA_drug
HC96	-0.0228948	-0.0838677	HC	HC											HC48	RA2	0.353	HC vs RA_drug
HC97	-0.0520701	-0.0470004	HC	HC											HC49	RA2	0.4924	HC vs RA_drug
HC98	0.00506013	-0.215978	HC	HC											HC50	RA2	0.3743	HC vs RA_drug
HC99	0.0468926	-0.257447	HC	HC											HC51	RA2	0.576	HC vs RA_drug
HC100	0.150696	-0.0368375	HC	HC											HC52	RA2	0.571	HC vs RA_drug
															HC53	RA2	0.4848	HC vs RA_drug
															HC54	RA2	0.3498	HC vs RA_drug
															HC55	RA2	0.2736	HC vs RA_drug
															HC56	RA2	0.2901	HC vs RA_drug
															HC57	RA2	0.4367	HC vs RA_drug
															HC58	RA2	0.5381	HC vs RA_drug
															HC59	RA2	0.4943	HC vs RA_drug
															HC60	RA2	0.5277	HC vs RA_drug
															HC61	RA2	0.3061	HC vs RA_drug
															HC62	RA2	0.4872	HC vs RA_drug
															HC63	RA2	0.4317	HC vs RA_drug
															HC64	RA2	0.3041	HC vs RA_drug
															HC65	RA2	0.4869	HC vs RA_drug
															HC66	RA2	0.3252	HC vs RA_drug
															HC67	RA2	0.384	HC vs RA_drug
															HC68	RA2	0.4518	HC vs RA_drug
															HC69	RA2	0.3962	HC vs RA_drug
															HC70	RA2	0.3654	HC vs RA_drug
															HC71	RA2	0.5238	HC vs RA_drug
															HC72	RA2	0.4419	HC vs RA_drug
															HC73	RA2	0.4896	HC vs RA_drug
															HC74	RA2	0.4459	HC vs RA_drug
															HC75	RA2	0.4557	HC vs RA_drug
															HC76	RA2	0.4195	HC vs RA_drug
															HC77	RA2	0.326	HC vs RA_drug
															HC78	RA2	0.418	HC vs RA_drug
															HC79	RA2	0.3834	HC vs RA_drug
															HC80	RA2	0.3083	HC vs RA_drug
															HC81	RA2	0.3073	HC vs RA_drug
															HC82	RA2	0.2492	HC vs RA_drug
															HC83	RA2	0.4363	HC vs RA_drug
															HC84	RA2	0.4652	HC vs RA_drug
															HC85	RA2	0.319	HC vs RA_drug
															HC86	RA2	0.2297	HC vs RA_drug
															HC87	RA2	0.4012	HC vs RA_drug
															HC88	RA2	0.3305	HC vs RA_drug
															HC89	RA2	0.4192	HC vs RA_drug
															HC90	RA2	0.269	HC vs RA_drug
															HC91	RA2	0.248	HC vs RA_drug
															HC92	RA2	0.2743	HC vs RA_drug
															HC93	RA2	0.3162	HC vs RA_drug
															HC94	RA2	0.6168	HC vs RA_drug
															HC95	RA2	0.4701	HC vs RA_drug
															HC96	RA2	0.3382	HC vs RA_drug
															HC97	RA2	0.4085	HC vs RA_drug
															HC98	RA2	0.271	HC vs RA_drug
															HC99	RA2	0.1693	HC vs RA_drug
															HC100	RA2	0.6621	HC vs RA_drug
															RA4	RA3	0.7126	RA_no vs RA_drug
															RA5	RA3	0.5542	RA_no vs RA_drug
															RA8	RA3	0.4474	RA_no vs RA_drug
															RA12	RA3	0.3579	RA_no vs RA_drug
															RA13	RA3	0.6957	RA_no vs RA_drug
															RA16	RA3	0.791	RA_no vs RA_drug
															RA17	RA3	0.5541	RA_no vs RA_drug
															RA18	RA3	0.2887	RA_no vs RA_drug
															RA19	RA3	0.4041	RA_no vs RA_drug
															RA20	RA3	0.4232	RA_no vs RA_drug
															RA21	RA3	0.3554	RA_no vs RA_drug
															RA22	RA3	0.5362	RA_no vs RA_drug
															RA23	RA3	0.4897	RA_no vs RA_drug
															RA24	RA3	0.4631	RA_no vs RA_drug
															RA26	RA3	0.528	RA_no vs RA_drug
															RA27	RA3	0.2022	RA_no vs RA_drug
															RA28	RA3	0.3558	RA_no vs RA_drug
															RA30	RA3	0.1797	RA_no vs RA_drug
															RA31	RA3	0.3779	RA_no vs RA_drug
															RA32	RA3	0.44	RA_no vs RA_drug
															RA34	RA3	0.7016	RA_no vs RA_drug
															RA35	RA3	0.4115	RA_no vs RA_drug
															RA36	RA3	0.6618	RA_no vs RA_drug
															RA37	RA3	0.6158	RA_no vs RA_drug
															RA38	RA3	0.4677	RA_no vs RA_drug
															RA39	RA3	0.6101	RA_no vs RA_drug
															RA42	RA3	0.3234	RA_no vs RA_drug
															RA44	RA3	0.4736	RA_no vs RA_drug
															RA45	RA3	0.4748	RA_no vs RA_drug
															RA46	RA3	0.5749	RA_no vs RA_drug
															RA48	RA3	0.4853	RA_no vs RA_drug
															RA49	RA3	0.4242	RA_no vs RA_drug
															RA51	RA3	0.5197	RA_no vs RA_drug
															RA52	RA3	0.39	RA_no vs RA_drug
															RA54	RA3	0.6392	RA_no vs RA_drug
															RA55	RA3	0.5978	RA_no vs RA_drug
															RA56	RA3	0.5269	RA_no vs RA_drug
															RA58	RA3	0.5459	RA_no vs RA_drug
															RA59	RA3	0.6051	RA_no vs RA_drug
															RA60	RA3	0.5164	RA_no vs RA_drug
															RA61	RA3	0.5635	RA_no vs RA_drug
															RA63	RA3	0.5118	RA_no vs RA_drug
															RA64	RA3	0.4004	RA_no vs RA_drug
															RA65	RA3	0.5065	RA_no vs RA_drug
															RA67	RA3	0.3628	RA_no vs RA_drug
															RA68	RA3	0.3915	RA_no vs RA_drug
															RA72	RA3	0.5165	RA_no vs RA_drug
															RA75	RA3	0.4674	RA_no vs RA_drug
															RA77	RA3	0.5851	RA_no vs RA_drug
															RA78	RA3	0.6212	RA_no vs RA_drug
															RA80	RA3	0.5537	RA_no vs RA_drug
															RA81	RA3	0.6081	RA_no vs RA_drug
															RA82	RA3	0.2428	RA_no vs RA_drug
															RA84	RA3	0.4997	RA_no vs RA_drug
															RA87	RA3	0.5533	RA_no vs RA_drug
															RA88	RA3	0.5763	RA_no vs RA_drug
															RA89	RA3	0.3149	RA_no vs RA_drug
															RA92	RA3	0.5678	RA_no vs RA_drug
															RA94	RA3	0.6073	RA_no vs RA_drug
															RA95	RA3	0.1957	RA_no vs RA_drug
															RA97	RA3	0.632	RA_no vs RA_drug
															RA99	RA3	0.4652	RA_no vs RA_drug
															RA100	RA3	0.6661	RA_no vs RA_drug
															RA101	RA3	0.5522	RA_no vs RA_drug
															RA102	RA3	0.6819	RA_no vs RA_drug
															RA103	RA3	0.5443	RA_no vs RA_drug
															RA104	RA3	0.315	RA_no vs RA_drug
															RA105	RA3	0.625	RA_no vs RA_drug
															RA107	RA3	0.288	RA_no vs RA_drug
															RA108	RA3	0.4796	RA_no vs RA_drug
															RA109	RA3	0.556	RA_no vs RA_drug
															RA111	RA3	0.57	RA_no vs RA_drug
															RA112	RA3	0.6087	RA_no vs RA_drug
															RA113	RA3	0.4905	RA_no vs RA_drug
															RA115	RA3	0.2119	RA_no vs RA_drug
															RA116	RA3	0.4482	RA_no vs RA_drug
															RA117	RA3	0.386	RA_no vs RA_drug
															RA119	RA3	0.4023	RA_no vs RA_drug
															RA120	RA3	0.6768	RA_no vs RA_drug
															RA122	RA3	0.6869	RA_no vs RA_drug
															RA123	RA3	0.7802	RA_no vs RA_drug
															RA124	RA3	0.7147	RA_no vs RA_drug
															RA125	RA3	0.679	RA_no vs RA_drug
															HC1	RA3	0.5797	HC vs RA_no
															HC2	RA3	0.6826	HC vs RA_no
															HC3	RA3	0.5937	HC vs RA_no
															HC4	RA3	0.7713	HC vs RA_no
															HC5	RA3	0.8449	HC vs RA_no
															HC6	RA3	0.6274	HC vs RA_no
															HC7	RA3	0.4367	HC vs RA_no
															HC8	RA3	0.6605	HC vs RA_no
															HC9	RA3	0.4112	HC vs RA_no
															HC10	RA3	0.4359	HC vs RA_no
															HC11	RA3	0.6087	HC vs RA_no
															HC12	RA3	0.2276	HC vs RA_no
															HC13	RA3	0.525	HC vs RA_no
															HC14	RA3	0.4616	HC vs RA_no
															HC15	RA3	0.2644	HC vs RA_no
															HC16	RA3	0.5258	HC vs RA_no
															HC17	RA3	0.5609	HC vs RA_no
															HC18	RA3	0.5977	HC vs RA_no
															HC19	RA3	0.5213	HC vs RA_no
															HC20	RA3	0.4806	HC vs RA_no
															HC21	RA3	0.4648	HC vs RA_no
															HC22	RA3	0.4463	HC vs RA_no
															HC23	RA3	0.6361	HC vs RA_no
															HC24	RA3	0.6007	HC vs RA_no
															HC25	RA3	0.635	HC vs RA_no
															HC26	RA3	0.4516	HC vs RA_no
															HC27	RA3	0.6394	HC vs RA_no
															HC28	RA3	0.5089	HC vs RA_no
															HC29	RA3	0.5722	HC vs RA_no
															HC30	RA3	0.4634	HC vs RA_no
															HC31	RA3	0.5734	HC vs RA_no
															HC32	RA3	0.5842	HC vs RA_no
															HC33	RA3	0.6069	HC vs RA_no
															HC34	RA3	0.3781	HC vs RA_no
															HC35	RA3	0.6513	HC vs RA_no
															HC36	RA3	0.3688	HC vs RA_no
															HC37	RA3	0.4202	HC vs RA_no
															HC39	RA3	0.5552	HC vs RA_no
															HC40	RA3	0.5122	HC vs RA_no
															HC41	RA3	0.3443	HC vs RA_no
															HC42	RA3	0.4152	HC vs RA_no
															HC43	RA3	0.4572	HC vs RA_no
															HC44	RA3	0.4024	HC vs RA_no
															HC45	RA3	0.6073	HC vs RA_no
															HC46	RA3	0.487	HC vs RA_no
															HC47	RA3	0.6576	HC vs RA_no
															HC48	RA3	0.4077	HC vs RA_no
															HC49	RA3	0.5565	HC vs RA_no
															HC50	RA3	0.4291	HC vs RA_no
															HC51	RA3	0.6745	HC vs RA_no
															HC52	RA3	0.6774	HC vs RA_no
															HC53	RA3	0.5886	HC vs RA_no
															HC54	RA3	0.4283	HC vs RA_no
															HC55	RA3	0.3851	HC vs RA_no
															HC56	RA3	0.3506	HC vs RA_no
															HC57	RA3	0.5467	HC vs RA_no
															HC58	RA3	0.639	HC vs RA_no
															HC59	RA3	0.6203	HC vs RA_no
															HC60	RA3	0.6099	HC vs RA_no
															HC61	RA3	0.3114	HC vs RA_no
															HC62	RA3	0.5897	HC vs RA_no
															HC63	RA3	0.51	HC vs RA_no
															HC64	RA3	0.3743	HC vs RA_no
															HC65	RA3	0.588	HC vs RA_no
															HC66	RA3	0.426	HC vs RA_no
															HC67	RA3	0.4706	HC vs RA_no
															HC68	RA3	0.5457	HC vs RA_no
															HC69	RA3	0.4875	HC vs RA_no
															HC70	RA3	0.4304	HC vs RA_no
															HC71	RA3	0.6226	HC vs RA_no
															HC72	RA3	0.4821	HC vs RA_no
															HC73	RA3	0.5028	HC vs RA_no
															HC74	RA3	0.4681	HC vs RA_no
															HC75	RA3	0.5673	HC vs RA_no
															HC76	RA3	0.5109	HC vs RA_no
															HC77	RA3	0.414	HC vs RA_no
															HC78	RA3	0.5039	HC vs RA_no
															HC79	RA3	0.502	HC vs RA_no
															HC80	RA3	0.4092	HC vs RA_no
															HC81	RA3	0.394	HC vs RA_no
															HC82	RA3	0.3432	HC vs RA_no
															HC83	RA3	0.5033	HC vs RA_no
															HC84	RA3	0.5695	HC vs RA_no
															HC85	RA3	0.3937	HC vs RA_no
															HC86	RA3	0.3228	HC vs RA_no
															HC87	RA3	0.5225	HC vs RA_no
															HC88	RA3	0.4472	HC vs RA_no
															HC89	RA3	0.5199	HC vs RA_no
															HC90	RA3	0.3184	HC vs RA_no
															HC91	RA3	0.3394	HC vs RA_no
															HC92	RA3	0.3304	HC vs RA_no
															HC93	RA3	0.4121	HC vs RA_no
															HC94	RA3	0.734	HC vs RA_no
															HC95	RA3	0.4957	HC vs RA_no
															HC96	RA3	0.434	HC vs RA_no
															HC97	RA3	0.5047	HC vs RA_no
															HC98	RA3	0.338	HC vs RA_no
															HC99	RA3	0.2504	HC vs RA_no
															HC100	RA3	0.6672	HC vs RA_no
															RA6	RA4	0.7242	RA_no vs RA_drug
															RA7	RA4	0.4355	RA_no vs RA_drug
															RA10	RA4	0.6749	RA_no vs RA_drug
															RA14	RA4	0.5992	RA_no vs RA_drug
															RA15	RA4	0.7231	RA_no vs RA_drug
															RA29	RA4	0.4651	RA_no vs RA_drug
															RA41	RA4	0.7221	RA_no vs RA_drug
															RA43	RA4	0.6381	RA_no vs RA_drug
															RA47	RA4	0.683	RA_no vs RA_drug
															RA50	RA4	0.4086	RA_no vs RA_drug
															RA53	RA4	0.7167	RA_no vs RA_drug
															RA57	RA4	0.4245	RA_no vs RA_drug
															RA62	RA4	0.4949	RA_no vs RA_drug
															RA66	RA4	0.4332	RA_no vs RA_drug
															RA69	RA4	0.4269	RA_no vs RA_drug
															RA70	RA4	0.5102	RA_no vs RA_drug
															RA71	RA4	0.6495	RA_no vs RA_drug
															RA73	RA4	0.7527	RA_no vs RA_drug
															RA74	RA4	0.5631	RA_no vs RA_drug
															RA76	RA4	0.261	RA_no vs RA_drug
															RA79	RA4	0.4389	RA_no vs RA_drug
															RA83	RA4	0.7675	RA_no vs RA_drug
															RA85	RA4	0.483	RA_no vs RA_drug
															RA86	RA4	0.4429	RA_no vs RA_drug
															RA90	RA4	0.3714	RA_no vs RA_drug
															RA91	RA4	0.7071	RA_no vs RA_drug
															RA93	RA4	0.5071	RA_no vs RA_drug
															RA96	RA4	0.521	RA_no vs RA_drug
															RA98	RA4	0.6271	RA_no vs RA_drug
															RA106	RA4	0.3645	RA_no vs RA_drug
															RA110	RA4	0.6339	RA_no vs RA_drug
															RA114	RA4	0.5738	RA_no vs RA_drug
															RA118	RA4	0.6815	RA_no vs RA_drug
															RA121	RA4	0.7663	RA_no vs RA_drug
															HC1	RA4	0.5696	HC vs RA_drug
															HC2	RA4	0.508	HC vs RA_drug
															HC3	RA4	0.3537	HC vs RA_drug
															HC4	RA4	0.564	HC vs RA_drug
															HC5	RA4	0.4478	HC vs RA_drug
															HC6	RA4	0.5173	HC vs RA_drug
															HC7	RA4	0.462	HC vs RA_drug
															HC8	RA4	0.4824	HC vs RA_drug
															HC9	RA4	0.5407	HC vs RA_drug
															HC10	RA4	0.4527	HC vs RA_drug
															HC11	RA4	0.3185	HC vs RA_drug
															HC12	RA4	0.7281	HC vs RA_drug
															HC13	RA4	0.4126	HC vs RA_drug
															HC14	RA4	0.5401	HC vs RA_drug
															HC15	RA4	0.5292	HC vs RA_drug
															HC16	RA4	0.5426	HC vs RA_drug
															HC17	RA4	0.7062	HC vs RA_drug
															HC18	RA4	0.6778	HC vs RA_drug
															HC19	RA4	0.5574	HC vs RA_drug
															HC20	RA4	0.4678	HC vs RA_drug
															HC21	RA4	0.5334	HC vs RA_drug
															HC22	RA4	0.4942	HC vs RA_drug
															HC23	RA4	0.5083	HC vs RA_drug
															HC24	RA4	0.5481	HC vs RA_drug
															HC25	RA4	0.5331	HC vs RA_drug
															HC26	RA4	0.5858	HC vs RA_drug
															HC27	RA4	0.4369	HC vs RA_drug
															HC28	RA4	0.6495	HC vs RA_drug
															HC29	RA4	0.4775	HC vs RA_drug
															HC30	RA4	0.5965	HC vs RA_drug
															HC31	RA4	0.3851	HC vs RA_drug
															HC32	RA4	0.4216	HC vs RA_drug
															HC33	RA4	0.5989	HC vs RA_drug
															HC34	RA4	0.6457	HC vs RA_drug
															HC35	RA4	0.5271	HC vs RA_drug
															HC36	RA4	0.4784	HC vs RA_drug
															HC37	RA4	0.4594	HC vs RA_drug
															HC39	RA4	0.4577	HC vs RA_drug
															HC40	RA4	0.3438	HC vs RA_drug
															HC41	RA4	0.4813	HC vs RA_drug
															HC42	RA4	0.4399	HC vs RA_drug
															HC43	RA4	0.5064	HC vs RA_drug
															HC44	RA4	0.4465	HC vs RA_drug
															HC45	RA4	0.5175	HC vs RA_drug
															HC46	RA4	0.4165	HC vs RA_drug
															HC47	RA4	0.3065	HC vs RA_drug
															HC48	RA4	0.5518	HC vs RA_drug
															HC49	RA4	0.4901	HC vs RA_drug
															HC50	RA4	0.5105	HC vs RA_drug
															HC51	RA4	0.4203	HC vs RA_drug
															HC52	RA4	0.3849	HC vs RA_drug
															HC53	RA4	0.4763	HC vs RA_drug
															HC54	RA4	0.5728	HC vs RA_drug
															HC55	RA4	0.4599	HC vs RA_drug
															HC56	RA4	0.5278	HC vs RA_drug
															HC57	RA4	0.3991	HC vs RA_drug
															HC58	RA4	0.4437	HC vs RA_drug
															HC59	RA4	0.3387	HC vs RA_drug
															HC60	RA4	0.5087	HC vs RA_drug
															HC61	RA4	0.7119	HC vs RA_drug
															HC62	RA4	0.4418	HC vs RA_drug
															HC63	RA4	0.5189	HC vs RA_drug
															HC64	RA4	0.5872	HC vs RA_drug
															HC65	RA4	0.3823	HC vs RA_drug
															HC66	RA4	0.4696	HC vs RA_drug
															HC67	RA4	0.4773	HC vs RA_drug
															HC68	RA4	0.5068	HC vs RA_drug
															HC69	RA4	0.3615	HC vs RA_drug
															HC70	RA4	0.4899	HC vs RA_drug
															HC71	RA4	0.5176	HC vs RA_drug
															HC72	RA4	0.5182	HC vs RA_drug
															HC73	RA4	0.7599	HC vs RA_drug
															HC74	RA4	0.6082	HC vs RA_drug
															HC75	RA4	0.5257	HC vs RA_drug
															HC76	RA4	0.4307	HC vs RA_drug
															HC77	RA4	0.4556	HC vs RA_drug
															HC78	RA4	0.4075	HC vs RA_drug
															HC79	RA4	0.4309	HC vs RA_drug
															HC80	RA4	0.437	HC vs RA_drug
															HC81	RA4	0.4141	HC vs RA_drug
															HC82	RA4	0.5618	HC vs RA_drug
															HC83	RA4	0.5126	HC vs RA_drug
															HC84	RA4	0.5081	HC vs RA_drug
															HC85	RA4	0.5196	HC vs RA_drug
															HC86	RA4	0.4868	HC vs RA_drug
															HC87	RA4	0.4247	HC vs RA_drug
															HC88	RA4	0.4648	HC vs RA_drug
															HC89	RA4	0.4516	HC vs RA_drug
															HC90	RA4	0.5124	HC vs RA_drug
															HC91	RA4	0.4642	HC vs RA_drug
															HC92	RA4	0.5803	HC vs RA_drug
															HC93	RA4	0.4399	HC vs RA_drug
															HC94	RA4	0.5025	HC vs RA_drug
															HC95	RA4	0.694	HC vs RA_drug
															HC96	RA4	0.4191	HC vs RA_drug
															HC97	RA4	0.4578	HC vs RA_drug
															HC98	RA4	0.5435	HC vs RA_drug
															HC99	RA4	0.5516	HC vs RA_drug
															HC100	RA4	0.8397	HC vs RA_drug
															RA6	RA5	0.4223	RA_no vs RA_drug
															RA7	RA5	0.4506	RA_no vs RA_drug
															RA10	RA5	0.3952	RA_no vs RA_drug
															RA14	RA5	0.5505	RA_no vs RA_drug
															RA15	RA5	0.4922	RA_no vs RA_drug
															RA29	RA5	0.5195	RA_no vs RA_drug
															RA41	RA5	0.3192	RA_no vs RA_drug
															RA43	RA5	0.4459	RA_no vs RA_drug
															RA47	RA5	0.3735	RA_no vs RA_drug
															RA50	RA5	0.6778	RA_no vs RA_drug
															RA53	RA5	0.3288	RA_no vs RA_drug
															RA57	RA5	0.5771	RA_no vs RA_drug
															RA62	RA5	0.4388	RA_no vs RA_drug
															RA66	RA5	0.3219	RA_no vs RA_drug
															RA69	RA5	0.5658	RA_no vs RA_drug
															RA70	RA5	0.4344	RA_no vs RA_drug
															RA71	RA5	0.4884	RA_no vs RA_drug
															RA73	RA5	0.2513	RA_no vs RA_drug
															RA74	RA5	0.2649	RA_no vs RA_drug
															RA76	RA5	0.5234	RA_no vs RA_drug
															RA79	RA5	0.5206	RA_no vs RA_drug
															RA83	RA5	0.3015	RA_no vs RA_drug
															RA85	RA5	0.709	RA_no vs RA_drug
															RA86	RA5	0.5874	RA_no vs RA_drug
															RA90	RA5	0.6188	RA_no vs RA_drug
															RA91	RA5	0.2999	RA_no vs RA_drug
															RA93	RA5	0.4033	RA_no vs RA_drug
															RA96	RA5	0.2584	RA_no vs RA_drug
															RA98	RA5	0.3547	RA_no vs RA_drug
															RA106	RA5	0.5817	RA_no vs RA_drug
															RA110	RA5	0.5562	RA_no vs RA_drug
															RA114	RA5	0.6665	RA_no vs RA_drug
															RA118	RA5	0.4317	RA_no vs RA_drug
															RA121	RA5	0.598	RA_no vs RA_drug
															HC1	RA5	0.2953	HC vs RA_drug
															HC2	RA5	0.5313	HC vs RA_drug
															HC3	RA5	0.5099	HC vs RA_drug
															HC4	RA5	0.7319	HC vs RA_drug
															HC5	RA5	0.7566	HC vs RA_drug
															HC6	RA5	0.5916	HC vs RA_drug
															HC7	RA5	0.5278	HC vs RA_drug
															HC8	RA5	0.4811	HC vs RA_drug
															HC9	RA5	0.5184	HC vs RA_drug
															HC10	RA5	0.4081	HC vs RA_drug
															HC11	RA5	0.5289	HC vs RA_drug
															HC12	RA5	0.5229	HC vs RA_drug
															HC13	RA5	0.5103	HC vs RA_drug
															HC14	RA5	0.3588	HC vs RA_drug
															HC15	RA5	0.495	HC vs RA_drug
															HC16	RA5	0.3126	HC vs RA_drug
															HC17	RA5	0.2485	HC vs RA_drug
															HC18	RA5	0.2071	HC vs RA_drug
															HC19	RA5	0.4309	HC vs RA_drug
															HC20	RA5	0.4651	HC vs RA_drug
															HC21	RA5	0.3879	HC vs RA_drug
															HC22	RA5	0.3939	HC vs RA_drug
															HC23	RA5	0.3927	HC vs RA_drug
															HC24	RA5	0.3011	HC vs RA_drug
															HC25	RA5	0.2948	HC vs RA_drug
															HC26	RA5	0.5031	HC vs RA_drug
															HC27	RA5	0.4889	HC vs RA_drug
															HC28	RA5	0.2952	HC vs RA_drug
															HC29	RA5	0.3477	HC vs RA_drug
															HC30	RA5	0.3093	HC vs RA_drug
															HC31	RA5	0.45	HC vs RA_drug
															HC32	RA5	0.4839	HC vs RA_drug
															HC33	RA5	0.198	HC vs RA_drug
															HC34	RA5	0.3285	HC vs RA_drug
															HC35	RA5	0.5995	HC vs RA_drug
															HC36	RA5	0.5341	HC vs RA_drug
															HC37	RA5	0.4583	HC vs RA_drug
															HC39	RA5	0.3279	HC vs RA_drug
															HC40	RA5	0.4629	HC vs RA_drug
															HC41	RA5	0.4721	HC vs RA_drug
															HC42	RA5	0.4874	HC vs RA_drug
															HC43	RA5	0.5212	HC vs RA_drug
															HC44	RA5	0.4845	HC vs RA_drug
															HC45	RA5	0.4579	HC vs RA_drug
															HC46	RA5	0.5393	HC vs RA_drug
															HC47	RA5	0.6029	HC vs RA_drug
															HC48	RA5	0.3968	HC vs RA_drug
															HC49	RA5	0.5435	HC vs RA_drug
															HC50	RA5	0.4139	HC vs RA_drug
															HC51	RA5	0.5839	HC vs RA_drug
															HC52	RA5	0.6131	HC vs RA_drug
															HC53	RA5	0.411	HC vs RA_drug
															HC54	RA5	0.4576	HC vs RA_drug
															HC55	RA5	0.5053	HC vs RA_drug
															HC56	RA5	0.4287	HC vs RA_drug
															HC57	RA5	0.431	HC vs RA_drug
															HC58	RA5	0.6461	HC vs RA_drug
															HC59	RA5	0.5623	HC vs RA_drug
															HC60	RA5	0.364	HC vs RA_drug
															HC61	RA5	0.3536	HC vs RA_drug
															HC62	RA5	0.4139	HC vs RA_drug
															HC63	RA5	0.4409	HC vs RA_drug
															HC64	RA5	0.4726	HC vs RA_drug
															HC65	RA5	0.5468	HC vs RA_drug
															HC66	RA5	0.4653	HC vs RA_drug
															HC67	RA5	0.4384	HC vs RA_drug
															HC68	RA5	0.4576	HC vs RA_drug
															HC69	RA5	0.4515	HC vs RA_drug
															HC70	RA5	0.3497	HC vs RA_drug
															HC71	RA5	0.4558	HC vs RA_drug
															HC72	RA5	0.4119	HC vs RA_drug
															HC73	RA5	0.2433	HC vs RA_drug
															HC74	RA5	0.4034	HC vs RA_drug
															HC75	RA5	0.3889	HC vs RA_drug
															HC76	RA5	0.397	HC vs RA_drug
															HC77	RA5	0.5861	HC vs RA_drug
															HC78	RA5	0.5086	HC vs RA_drug
															HC79	RA5	0.4378	HC vs RA_drug
															HC80	RA5	0.533	HC vs RA_drug
															HC81	RA5	0.5051	HC vs RA_drug
															HC82	RA5	0.5308	HC vs RA_drug
															HC83	RA5	0.373	HC vs RA_drug
															HC84	RA5	0.4548	HC vs RA_drug
															HC85	RA5	0.6509	HC vs RA_drug
															HC86	RA5	0.4876	HC vs RA_drug
															HC87	RA5	0.4366	HC vs RA_drug
															HC88	RA5	0.4666	HC vs RA_drug
															HC89	RA5	0.5477	HC vs RA_drug
															HC90	RA5	0.5819	HC vs RA_drug
															HC91	RA5	0.5355	HC vs RA_drug
															HC92	RA5	0.5112	HC vs RA_drug
															HC93	RA5	0.4981	HC vs RA_drug
															HC94	RA5	0.6696	HC vs RA_drug
															HC95	RA5	0.3952	HC vs RA_drug
															HC96	RA5	0.4599	HC vs RA_drug
															HC97	RA5	0.4233	HC vs RA_drug
															HC98	RA5	0.5432	HC vs RA_drug
															HC99	RA5	0.4947	HC vs RA_drug
															HC100	RA5	0.6835	HC vs RA_drug
															RA8	RA6	0.1995	RA_no vs RA_drug
															RA12	RA6	0.4661	RA_no vs RA_drug
															RA13	RA6	0.7162	RA_no vs RA_drug
															RA16	RA6	0.6763	RA_no vs RA_drug
															RA17	RA6	0.6206	RA_no vs RA_drug
															RA18	RA6	0.5058	RA_no vs RA_drug
															RA19	RA6	0.5445	RA_no vs RA_drug
															RA20	RA6	0.4055	RA_no vs RA_drug
															RA21	RA6	0.405	RA_no vs RA_drug
															RA22	RA6	0.4132	RA_no vs RA_drug
															RA23	RA6	0.5065	RA_no vs RA_drug
															RA24	RA6	0.3288	RA_no vs RA_drug
															RA26	RA6	0.631	RA_no vs RA_drug
															RA27	RA6	0.4428	RA_no vs RA_drug
															RA28	RA6	0.5066	RA_no vs RA_drug
															RA30	RA6	0.5381	RA_no vs RA_drug
															RA31	RA6	0.4586	RA_no vs RA_drug
															RA32	RA6	0.4526	RA_no vs RA_drug
															RA34	RA6	0.7131	RA_no vs RA_drug
															RA35	RA6	0.3875	RA_no vs RA_drug
															RA36	RA6	0.6782	RA_no vs RA_drug
															RA37	RA6	0.6132	RA_no vs RA_drug
															RA38	RA6	0.4737	RA_no vs RA_drug
															RA39	RA6	0.6563	RA_no vs RA_drug
															RA42	RA6	0.4214	RA_no vs RA_drug
															RA44	RA6	0.4118	RA_no vs RA_drug
															RA45	RA6	0.495	RA_no vs RA_drug
															RA46	RA6	0.4737	RA_no vs RA_drug
															RA48	RA6	0.4569	RA_no vs RA_drug
															RA49	RA6	0.4001	RA_no vs RA_drug
															RA51	RA6	0.4479	RA_no vs RA_drug
															RA52	RA6	0.4732	RA_no vs RA_drug
															RA54	RA6	0.5597	RA_no vs RA_drug
															RA55	RA6	0.4996	RA_no vs RA_drug
															RA56	RA6	0.4275	RA_no vs RA_drug
															RA58	RA6	0.3789	RA_no vs RA_drug
															RA59	RA6	0.3742	RA_no vs RA_drug
															RA60	RA6	0.5378	RA_no vs RA_drug
															RA61	RA6	0.5718	RA_no vs RA_drug
															RA63	RA6	0.4904	RA_no vs RA_drug
															RA64	RA6	0.5346	RA_no vs RA_drug
															RA65	RA6	0.3589	RA_no vs RA_drug
															RA67	RA6	0.4357	RA_no vs RA_drug
															RA68	RA6	0.5185	RA_no vs RA_drug
															RA72	RA6	0.4764	RA_no vs RA_drug
															RA75	RA6	0.4322	RA_no vs RA_drug
															RA77	RA6	0.6059	RA_no vs RA_drug
															RA78	RA6	0.6503	RA_no vs RA_drug
															RA80	RA6	0.4869	RA_no vs RA_drug
															RA81	RA6	0.4716	RA_no vs RA_drug
															RA82	RA6	0.384	RA_no vs RA_drug
															RA84	RA6	0.4262	RA_no vs RA_drug
															RA87	RA6	0.5698	RA_no vs RA_drug
															RA88	RA6	0.5013	RA_no vs RA_drug
															RA89	RA6	0.524	RA_no vs RA_drug
															RA92	RA6	0.5581	RA_no vs RA_drug
															RA94	RA6	0.5502	RA_no vs RA_drug
															RA95	RA6	0.441	RA_no vs RA_drug
															RA97	RA6	0.5921	RA_no vs RA_drug
															RA99	RA6	0.3603	RA_no vs RA_drug
															RA100	RA6	0.6213	RA_no vs RA_drug
															RA101	RA6	0.5518	RA_no vs RA_drug
															RA102	RA6	0.7025	RA_no vs RA_drug
															RA103	RA6	0.4697	RA_no vs RA_drug
															RA104	RA6	0.396	RA_no vs RA_drug
															RA105	RA6	0.5705	RA_no vs RA_drug
															RA107	RA6	0.3276	RA_no vs RA_drug
															RA108	RA6	0.493	RA_no vs RA_drug
															RA109	RA6	0.5244	RA_no vs RA_drug
															RA111	RA6	0.5216	RA_no vs RA_drug
															RA112	RA6	0.6406	RA_no vs RA_drug
															RA113	RA6	0.5173	RA_no vs RA_drug
															RA115	RA6	0.5069	RA_no vs RA_drug
															RA116	RA6	0.4832	RA_no vs RA_drug
															RA117	RA6	0.5487	RA_no vs RA_drug
															RA119	RA6	0.4449	RA_no vs RA_drug
															RA120	RA6	0.6898	RA_no vs RA_drug
															RA122	RA6	0.6955	RA_no vs RA_drug
															RA123	RA6	0.6863	RA_no vs RA_drug
															RA124	RA6	0.7352	RA_no vs RA_drug
															RA125	RA6	0.6671	RA_no vs RA_drug
															HC1	RA6	0.5079	HC vs RA_no
															HC2	RA6	0.6129	HC vs RA_no
															HC3	RA6	0.6179	HC vs RA_no
															HC4	RA6	0.7744	HC vs RA_no
															HC5	RA6	0.8557	HC vs RA_no
															HC6	RA6	0.6721	HC vs RA_no
															HC7	RA6	0.5583	HC vs RA_no
															HC8	RA6	0.584	HC vs RA_no
															HC9	RA6	0.5378	HC vs RA_no
															HC10	RA6	0.4389	HC vs RA_no
															HC11	RA6	0.6087	HC vs RA_no
															HC12	RA6	0.4496	HC vs RA_no
															HC13	RA6	0.5494	HC vs RA_no
															HC14	RA6	0.3511	HC vs RA_no
															HC15	RA6	0.4762	HC vs RA_no
															HC16	RA6	0.4515	HC vs RA_no
															HC17	RA6	0.4853	HC vs RA_no
															HC18	RA6	0.5222	HC vs RA_no
															HC19	RA6	0.4523	HC vs RA_no
															HC20	RA6	0.519	HC vs RA_no
															HC21	RA6	0.4622	HC vs RA_no
															HC22	RA6	0.4513	HC vs RA_no
															HC23	RA6	0.5552	HC vs RA_no
															HC24	RA6	0.5156	HC vs RA_no
															HC25	RA6	0.5561	HC vs RA_no
															HC26	RA6	0.4864	HC vs RA_no
															HC27	RA6	0.568	HC vs RA_no
															HC28	RA6	0.4366	HC vs RA_no
															HC29	RA6	0.4378	HC vs RA_no
															HC30	RA6	0.4391	HC vs RA_no
															HC31	RA6	0.5145	HC vs RA_no
															HC32	RA6	0.5713	HC vs RA_no
															HC33	RA6	0.5216	HC vs RA_no
															HC34	RA6	0.4407	HC vs RA_no
															HC35	RA6	0.6651	HC vs RA_no
															HC36	RA6	0.5686	HC vs RA_no
															HC37	RA6	0.5018	HC vs RA_no
															HC39	RA6	0.486	HC vs RA_no
															HC40	RA6	0.5169	HC vs RA_no
															HC41	RA6	0.4874	HC vs RA_no
															HC42	RA6	0.5149	HC vs RA_no
															HC43	RA6	0.5143	HC vs RA_no
															HC44	RA6	0.5157	HC vs RA_no
															HC45	RA6	0.5291	HC vs RA_no
															HC46	RA6	0.5628	HC vs RA_no
															HC47	RA6	0.6764	HC vs RA_no
															HC48	RA6	0.4332	HC vs RA_no
															HC49	RA6	0.3633	HC vs RA_no
															HC50	RA6	0.41	HC vs RA_no
															HC51	RA6	0.6626	HC vs RA_no
															HC52	RA6	0.6961	HC vs RA_no
															HC53	RA6	0.5302	HC vs RA_no
															HC54	RA6	0.441	HC vs RA_no
															HC55	RA6	0.5196	HC vs RA_no
															HC56	RA6	0.4163	HC vs RA_no
															HC57	RA6	0.5034	HC vs RA_no
															HC58	RA6	0.6666	HC vs RA_no
															HC59	RA6	0.6431	HC vs RA_no
															HC60	RA6	0.5377	HC vs RA_no
															HC61	RA6	0.3926	HC vs RA_no
															HC62	RA6	0.5095	HC vs RA_no
															HC63	RA6	0.5047	HC vs RA_no
															HC64	RA6	0.4602	HC vs RA_no
															HC65	RA6	0.6223	HC vs RA_no
															HC66	RA6	0.4869	HC vs RA_no
															HC67	RA6	0.5003	HC vs RA_no
															HC68	RA6	0.5545	HC vs RA_no
															HC69	RA6	0.5074	HC vs RA_no
															HC70	RA6	0.4091	HC vs RA_no
															HC71	RA6	0.5504	HC vs RA_no
															HC72	RA6	0.4503	HC vs RA_no
															HC73	RA6	0.4357	HC vs RA_no
															HC74	RA6	0.3813	HC vs RA_no
															HC75	RA6	0.5063	HC vs RA_no
															HC76	RA6	0.4817	HC vs RA_no
															HC77	RA6	0.6103	HC vs RA_no
															HC78	RA6	0.5602	HC vs RA_no
															HC79	RA6	0.4768	HC vs RA_no
															HC80	RA6	0.5478	HC vs RA_no
															HC81	RA6	0.5063	HC vs RA_no
															HC82	RA6	0.5198	HC vs RA_no
															HC83	RA6	0.4492	HC vs RA_no
															HC84	RA6	0.5114	HC vs RA_no
															HC85	RA6	0.6139	HC vs RA_no
															HC86	RA6	0.4866	HC vs RA_no
															HC87	RA6	0.4964	HC vs RA_no
															HC88	RA6	0.5254	HC vs RA_no
															HC89	RA6	0.5618	HC vs RA_no
															HC90	RA6	0.5736	HC vs RA_no
															HC91	RA6	0.5318	HC vs RA_no
															HC92	RA6	0.4791	HC vs RA_no
															HC93	RA6	0.5018	HC vs RA_no
															HC94	RA6	0.7586	HC vs RA_no
															HC95	RA6	0.1721	HC vs RA_no
															HC96	RA6	0.4682	HC vs RA_no
															HC97	RA6	0.4847	HC vs RA_no
															HC98	RA6	0.5132	HC vs RA_no
															HC99	RA6	0.5055	HC vs RA_no
															HC100	RA6	0.6628	HC vs RA_no
															RA8	RA7	0.4628	RA_no vs RA_drug
															RA12	RA7	0.3705	RA_no vs RA_drug
															RA13	RA7	0.5496	RA_no vs RA_drug
															RA16	RA7	0.754	RA_no vs RA_drug
															RA17	RA7	0.4468	RA_no vs RA_drug
															RA18	RA7	0.329	RA_no vs RA_drug
															RA19	RA7	0.3626	RA_no vs RA_drug
															RA20	RA7	0.3085	RA_no vs RA_drug
															RA21	RA7	0.3282	RA_no vs RA_drug
															RA22	RA7	0.4529	RA_no vs RA_drug
															RA23	RA7	0.3965	RA_no vs RA_drug
															RA24	RA7	0.4628	RA_no vs RA_drug
															RA26	RA7	0.3094	RA_no vs RA_drug
															RA27	RA7	0.433	RA_no vs RA_drug
															RA28	RA7	0.3367	RA_no vs RA_drug
															RA30	RA7	0.4365	RA_no vs RA_drug
															RA31	RA7	0.3297	RA_no vs RA_drug
															RA32	RA7	0.3666	RA_no vs RA_drug
															RA34	RA7	0.5645	RA_no vs RA_drug
															RA35	RA7	0.3417	RA_no vs RA_drug
															RA36	RA7	0.3951	RA_no vs RA_drug
															RA37	RA7	0.4506	RA_no vs RA_drug
															RA38	RA7	0.2788	RA_no vs RA_drug
															RA39	RA7	0.4926	RA_no vs RA_drug
															RA42	RA7	0.4978	RA_no vs RA_drug
															RA44	RA7	0.4285	RA_no vs RA_drug
															RA45	RA7	0.516	RA_no vs RA_drug
															RA46	RA7	0.5873	RA_no vs RA_drug
															RA48	RA7	0.4463	RA_no vs RA_drug
															RA49	RA7	0.3577	RA_no vs RA_drug
															RA51	RA7	0.3513	RA_no vs RA_drug
															RA52	RA7	0.2877	RA_no vs RA_drug
															RA54	RA7	0.6723	RA_no vs RA_drug
															RA55	RA7	0.3725	RA_no vs RA_drug
															RA56	RA7	0.4972	RA_no vs RA_drug
															RA58	RA7	0.4907	RA_no vs RA_drug
															RA59	RA7	0.5494	RA_no vs RA_drug
															RA60	RA7	0.3122	RA_no vs RA_drug
															RA61	RA7	0.3719	RA_no vs RA_drug
															RA63	RA7	0.4043	RA_no vs RA_drug
															RA64	RA7	0.3274	RA_no vs RA_drug
															RA65	RA7	0.3885	RA_no vs RA_drug
															RA67	RA7	0.397	RA_no vs RA_drug
															RA68	RA7	0.3385	RA_no vs RA_drug
															RA72	RA7	0.3187	RA_no vs RA_drug
															RA75	RA7	0.4032	RA_no vs RA_drug
															RA77	RA7	0.3867	RA_no vs RA_drug
															RA78	RA7	0.4447	RA_no vs RA_drug
															RA80	RA7	0.4414	RA_no vs RA_drug
															RA81	RA7	0.3447	RA_no vs RA_drug
															RA82	RA7	0.3918	RA_no vs RA_drug
															RA84	RA7	0.4054	RA_no vs RA_drug
															RA87	RA7	0.3597	RA_no vs RA_drug
															RA88	RA7	0.6151	RA_no vs RA_drug
															RA89	RA7	0.627	RA_no vs RA_drug
															RA92	RA7	0.3326	RA_no vs RA_drug
															RA94	RA7	0.334	RA_no vs RA_drug
															RA95	RA7	0.489	RA_no vs RA_drug
															RA97	RA7	0.4341	RA_no vs RA_drug
															RA99	RA7	0.4885	RA_no vs RA_drug
															RA100	RA7	0.4698	RA_no vs RA_drug
															RA101	RA7	0.2871	RA_no vs RA_drug
															RA102	RA7	0.5176	RA_no vs RA_drug
															RA103	RA7	0.409	RA_no vs RA_drug
															RA104	RA7	0.4583	RA_no vs RA_drug
															RA105	RA7	0.3949	RA_no vs RA_drug
															RA107	RA7	0.432	RA_no vs RA_drug
															RA108	RA7	0.3035	RA_no vs RA_drug
															RA109	RA7	0.3138	RA_no vs RA_drug
															RA111	RA7	0.5224	RA_no vs RA_drug
															RA112	RA7	0.3392	RA_no vs RA_drug
															RA113	RA7	0.3348	RA_no vs RA_drug
															RA115	RA7	0.492	RA_no vs RA_drug
															RA116	RA7	0.5178	RA_no vs RA_drug
															RA117	RA7	0.3436	RA_no vs RA_drug
															RA119	RA7	0.411	RA_no vs RA_drug
															RA120	RA7	0.5672	RA_no vs RA_drug
															RA122	RA7	0.5856	RA_no vs RA_drug
															RA123	RA7	0.7694	RA_no vs RA_drug
															RA124	RA7	0.5373	RA_no vs RA_drug
															RA125	RA7	0.6686	RA_no vs RA_drug
															HC1	RA7	0.4218	HC vs RA_no
															HC2	RA7	0.5205	HC vs RA_no
															HC3	RA7	0.3127	HC vs RA_no
															HC4	RA7	0.628	HC vs RA_no
															HC5	RA7	0.6345	HC vs RA_no
															HC6	RA7	0.4579	HC vs RA_no
															HC7	RA7	0.3387	HC vs RA_no
															HC8	RA7	0.4317	HC vs RA_no
															HC9	RA7	0.2922	HC vs RA_no
															HC10	RA7	0.2373	HC vs RA_no
															HC11	RA7	0.3852	HC vs RA_no
															HC12	RA7	0.4509	HC vs RA_no
															HC13	RA7	0.3103	HC vs RA_no
															HC14	RA7	0.2877	HC vs RA_no
															HC15	RA7	0.3143	HC vs RA_no
															HC16	RA7	0.3482	HC vs RA_no
															HC17	RA7	0.5226	HC vs RA_no
															HC18	RA7	0.4779	HC vs RA_no
															HC19	RA7	0.4136	HC vs RA_no
															HC20	RA7	0.2947	HC vs RA_no
															HC21	RA7	0.3151	HC vs RA_no
															HC22	RA7	0.3861	HC vs RA_no
															HC23	RA7	0.3582	HC vs RA_no
															HC24	RA7	0.3677	HC vs RA_no
															HC25	RA7	0.432	HC vs RA_no
															HC26	RA7	0.38	HC vs RA_no
															HC27	RA7	0.4584	HC vs RA_no
															HC28	RA7	0.4285	HC vs RA_no
															HC29	RA7	0.3463	HC vs RA_no
															HC30	RA7	0.3171	HC vs RA_no
															HC31	RA7	0.3502	HC vs RA_no
															HC32	RA7	0.379	HC vs RA_no
															HC33	RA7	0.4712	HC vs RA_no
															HC34	RA7	0.4393	HC vs RA_no
															HC35	RA7	0.5126	HC vs RA_no
															HC36	RA7	0.4095	HC vs RA_no
															HC37	RA7	0.3279	HC vs RA_no
															HC39	RA7	0.3024	HC vs RA_no
															HC40	RA7	0.2718	HC vs RA_no
															HC41	RA7	0.3129	HC vs RA_no
															HC42	RA7	0.248	HC vs RA_no
															HC43	RA7	0.4175	HC vs RA_no
															HC44	RA7	0.3203	HC vs RA_no
															HC45	RA7	0.4217	HC vs RA_no
															HC46	RA7	0.4125	HC vs RA_no
															HC47	RA7	0.4389	HC vs RA_no
															HC48	RA7	0.2575	HC vs RA_no
															HC49	RA7	0.4153	HC vs RA_no
															HC50	RA7	0.303	HC vs RA_no
															HC51	RA7	0.5183	HC vs RA_no
															HC52	RA7	0.513	HC vs RA_no
															HC53	RA7	0.4347	HC vs RA_no
															HC54	RA7	0.3773	HC vs RA_no
															HC55	RA7	0.3437	HC vs RA_no
															HC56	RA7	0.3083	HC vs RA_no
															HC57	RA7	0.3471	HC vs RA_no
															HC58	RA7	0.4962	HC vs RA_no
															HC59	RA7	0.4221	HC vs RA_no
															HC60	RA7	0.3543	HC vs RA_no
															HC61	RA7	0.46	HC vs RA_no
															HC62	RA7	0.2867	HC vs RA_no
															HC63	RA7	0.3657	HC vs RA_no
															HC64	RA7	0.3612	HC vs RA_no
															HC65	RA7	0.4012	HC vs RA_no
															HC66	RA7	0.2649	HC vs RA_no
															HC67	RA7	0.2566	HC vs RA_no
															HC68	RA7	0.3432	HC vs RA_no
															HC69	RA7	0.3252	HC vs RA_no
															HC70	RA7	0.2709	HC vs RA_no
															HC71	RA7	0.436	HC vs RA_no
															HC72	RA7	0.3398	HC vs RA_no
															HC73	RA7	0.5434	HC vs RA_no
															HC74	RA7	0.3604	HC vs RA_no
															HC75	RA7	0.3915	HC vs RA_no
															HC76	RA7	0.2929	HC vs RA_no
															HC77	RA7	0.3483	HC vs RA_no
															HC78	RA7	0.3344	HC vs RA_no
															HC79	RA7	0.2853	HC vs RA_no
															HC80	RA7	0.3693	HC vs RA_no
															HC81	RA7	0.3035	HC vs RA_no
															HC82	RA7	0.3937	HC vs RA_no
															HC83	RA7	0.309	HC vs RA_no
															HC84	RA7	0.4193	HC vs RA_no
															HC85	RA7	0.4593	HC vs RA_no
															HC86	RA7	0.2712	HC vs RA_no
															HC87	RA7	0.3295	HC vs RA_no
															HC88	RA7	0.243	HC vs RA_no
															HC89	RA7	0.3254	HC vs RA_no
															HC90	RA7	0.419	HC vs RA_no
															HC91	RA7	0.2735	HC vs RA_no
															HC92	RA7	0.3141	HC vs RA_no
															HC93	RA7	0.2915	HC vs RA_no
															HC94	RA7	0.5516	HC vs RA_no
															HC95	RA7	0.4908	HC vs RA_no
															HC96	RA7	0.2444	HC vs RA_no
															HC97	RA7	0.2964	HC vs RA_no
															HC98	RA7	0.3344	HC vs RA_no
															HC99	RA7	0.3034	HC vs RA_no
															HC100	RA7	0.6586	HC vs RA_no
															RA10	RA8	0.4185	RA_no vs RA_drug
															RA14	RA8	0.5144	RA_no vs RA_drug
															RA15	RA8	0.357	RA_no vs RA_drug
															RA29	RA8	0.5195	RA_no vs RA_drug
															RA41	RA8	0.2933	RA_no vs RA_drug
															RA43	RA8	0.4305	RA_no vs RA_drug
															RA47	RA8	0.4007	RA_no vs RA_drug
															RA50	RA8	0.7335	RA_no vs RA_drug
															RA53	RA8	0.4011	RA_no vs RA_drug
															RA57	RA8	0.6129	RA_no vs RA_drug
															RA62	RA8	0.4933	RA_no vs RA_drug
															RA66	RA8	0.3961	RA_no vs RA_drug
															RA69	RA8	0.6348	RA_no vs RA_drug
															RA70	RA8	0.3751	RA_no vs RA_drug
															RA71	RA8	0.3715	RA_no vs RA_drug
															RA73	RA8	0.3416	RA_no vs RA_drug
															RA74	RA8	0.3992	RA_no vs RA_drug
															RA76	RA8	0.5454	RA_no vs RA_drug
															RA79	RA8	0.5567	RA_no vs RA_drug
															RA83	RA8	0.318	RA_no vs RA_drug
															RA85	RA8	0.7694	RA_no vs RA_drug
															RA86	RA8	0.62	RA_no vs RA_drug
															RA90	RA8	0.6664	RA_no vs RA_drug
															RA91	RA8	0.3507	RA_no vs RA_drug
															RA93	RA8	0.4075	RA_no vs RA_drug
															RA96	RA8	0.3644	RA_no vs RA_drug
															RA98	RA8	0.3263	RA_no vs RA_drug
															RA106	RA8	0.6409	RA_no vs RA_drug
															RA110	RA8	0.4463	RA_no vs RA_drug
															RA114	RA8	0.7219	RA_no vs RA_drug
															RA118	RA8	0.3045	RA_no vs RA_drug
															RA121	RA8	0.5983	RA_no vs RA_drug
															HC1	RA8	0.403	HC vs RA_drug
															HC2	RA8	0.58	HC vs RA_drug
															HC3	RA8	0.5795	HC vs RA_drug
															HC4	RA8	0.7394	HC vs RA_drug
															HC5	RA8	0.8112	HC vs RA_drug
															HC6	RA8	0.6366	HC vs RA_drug
															HC7	RA8	0.4888	HC vs RA_drug
															HC8	RA8	0.551	HC vs RA_drug
															HC9	RA8	0.5186	HC vs RA_drug
															HC10	RA8	0.3864	HC vs RA_drug
															HC11	RA8	0.5782	HC vs RA_drug
															HC12	RA8	0.418	HC vs RA_drug
															HC13	RA8	0.5108	HC vs RA_drug
															HC14	RA8	0.3256	HC vs RA_drug
															HC15	RA8	0.4238	HC vs RA_drug
															HC16	RA8	0.3258	HC vs RA_drug
															HC17	RA8	0.4112	HC vs RA_drug
															HC18	RA8	0.4181	HC vs RA_drug
															HC19	RA8	0.44	HC vs RA_drug
															HC20	RA8	0.4797	HC vs RA_drug
															HC21	RA8	0.4083	HC vs RA_drug
															HC22	RA8	0.3907	HC vs RA_drug
															HC23	RA8	0.4287	HC vs RA_drug
															HC24	RA8	0.3999	HC vs RA_drug
															HC25	RA8	0.455	HC vs RA_drug
															HC26	RA8	0.4698	HC vs RA_drug
															HC27	RA8	0.5456	HC vs RA_drug
															HC28	RA8	0.313	HC vs RA_drug
															HC29	RA8	0.3855	HC vs RA_drug
															HC30	RA8	0.3259	HC vs RA_drug
															HC31	RA8	0.4864	HC vs RA_drug
															HC32	RA8	0.5451	HC vs RA_drug
															HC33	RA8	0.4356	HC vs RA_drug
															HC34	RA8	0.2927	HC vs RA_drug
															HC35	RA8	0.661	HC vs RA_drug
															HC36	RA8	0.5018	HC vs RA_drug
															HC37	RA8	0.4325	HC vs RA_drug
															HC39	RA8	0.3762	HC vs RA_drug
															HC40	RA8	0.4828	HC vs RA_drug
															HC41	RA8	0.4168	HC vs RA_drug
															HC42	RA8	0.4865	HC vs RA_drug
															HC43	RA8	0.4492	HC vs RA_drug
															HC44	RA8	0.4486	HC vs RA_drug
															HC45	RA8	0.4861	HC vs RA_drug
															HC46	RA8	0.4909	HC vs RA_drug
															HC47	RA8	0.635	HC vs RA_drug
															HC48	RA8	0.3639	HC vs RA_drug
															HC49	RA8	0.3825	HC vs RA_drug
															HC50	RA8	0.3463	HC vs RA_drug
															HC51	RA8	0.6561	HC vs RA_drug
															HC52	RA8	0.689	HC vs RA_drug
															HC53	RA8	0.4641	HC vs RA_drug
															HC54	RA8	0.3533	HC vs RA_drug
															HC55	RA8	0.4603	HC vs RA_drug
															HC56	RA8	0.3222	HC vs RA_drug
															HC57	RA8	0.4712	HC vs RA_drug
															HC58	RA8	0.6393	HC vs RA_drug
															HC59	RA8	0.6092	HC vs RA_drug
															HC60	RA8	0.4192	HC vs RA_drug
															HC61	RA8	0.247	HC vs RA_drug
															HC62	RA8	0.4563	HC vs RA_drug
															HC63	RA8	0.4671	HC vs RA_drug
															HC64	RA8	0.3801	HC vs RA_drug
															HC65	RA8	0.5865	HC vs RA_drug
															HC66	RA8	0.4585	HC vs RA_drug
															HC67	RA8	0.4391	HC vs RA_drug
															HC68	RA8	0.4896	HC vs RA_drug
															HC69	RA8	0.4291	HC vs RA_drug
															HC70	RA8	0.3267	HC vs RA_drug
															HC71	RA8	0.5034	HC vs RA_drug
															HC72	RA8	0.3655	HC vs RA_drug
															HC73	RA8	0.3396	HC vs RA_drug
															HC74	RA8	0.3142	HC vs RA_drug
															HC75	RA8	0.4402	HC vs RA_drug
															HC76	RA8	0.4215	HC vs RA_drug
															HC77	RA8	0.5579	HC vs RA_drug
															HC78	RA8	0.5408	HC vs RA_drug
															HC79	RA8	0.4413	HC vs RA_drug
															HC80	RA8	0.4961	HC vs RA_drug
															HC81	RA8	0.4664	HC vs RA_drug
															HC82	RA8	0.4791	HC vs RA_drug
															HC83	RA8	0.3573	HC vs RA_drug
															HC84	RA8	0.4912	HC vs RA_drug
															HC85	RA8	0.5722	HC vs RA_drug
															HC86	RA8	0.4452	HC vs RA_drug
															HC87	RA8	0.4647	HC vs RA_drug
															HC88	RA8	0.4904	HC vs RA_drug
															HC89	RA8	0.5215	HC vs RA_drug
															HC90	RA8	0.5001	HC vs RA_drug
															HC91	RA8	0.4745	HC vs RA_drug
															HC92	RA8	0.431	HC vs RA_drug
															HC93	RA8	0.463	HC vs RA_drug
															HC94	RA8	0.7145	HC vs RA_drug
															HC95	RA8	0.2026	HC vs RA_drug
															HC96	RA8	0.4518	HC vs RA_drug
															HC97	RA8	0.441	HC vs RA_drug
															HC98	RA8	0.4483	HC vs RA_drug
															HC99	RA8	0.4455	HC vs RA_drug
															HC100	RA8	0.6674	HC vs RA_drug
															RA12	RA10	0.5626	RA_no vs RA_drug
															RA13	RA10	0.7427	RA_no vs RA_drug
															RA16	RA10	0.5325	RA_no vs RA_drug
															RA17	RA10	0.69	RA_no vs RA_drug
															RA18	RA10	0.6019	RA_no vs RA_drug
															RA19	RA10	0.6109	RA_no vs RA_drug
															RA20	RA10	0.4639	RA_no vs RA_drug
															RA21	RA10	0.4729	RA_no vs RA_drug
															RA22	RA10	0.3671	RA_no vs RA_drug
															RA23	RA10	0.5021	RA_no vs RA_drug
															RA24	RA10	0.5824	RA_no vs RA_drug
															RA26	RA10	0.6036	RA_no vs RA_drug
															RA27	RA10	0.5732	RA_no vs RA_drug
															RA28	RA10	0.5799	RA_no vs RA_drug
															RA30	RA10	0.6637	RA_no vs RA_drug
															RA31	RA10	0.5938	RA_no vs RA_drug
															RA32	RA10	0.5704	RA_no vs RA_drug
															RA34	RA10	0.772	RA_no vs RA_drug
															RA35	RA10	0.5367	RA_no vs RA_drug
															RA36	RA10	0.6401	RA_no vs RA_drug
															RA37	RA10	0.5783	RA_no vs RA_drug
															RA38	RA10	0.5059	RA_no vs RA_drug
															RA39	RA10	0.6835	RA_no vs RA_drug
															RA42	RA10	0.487	RA_no vs RA_drug
															RA44	RA10	0.4394	RA_no vs RA_drug
															RA45	RA10	0.4457	RA_no vs RA_drug
															RA46	RA10	0.4451	RA_no vs RA_drug
															RA48	RA10	0.4938	RA_no vs RA_drug
															RA49	RA10	0.4872	RA_no vs RA_drug
															RA51	RA10	0.3204	RA_no vs RA_drug
															RA52	RA10	0.5772	RA_no vs RA_drug
															RA54	RA10	0.5608	RA_no vs RA_drug
															RA55	RA10	0.3712	RA_no vs RA_drug
															RA56	RA10	0.3748	RA_no vs RA_drug
															RA58	RA10	0.3658	RA_no vs RA_drug
															RA59	RA10	0.4143	RA_no vs RA_drug
															RA60	RA10	0.5387	RA_no vs RA_drug
															RA61	RA10	0.4992	RA_no vs RA_drug
															RA63	RA10	0.585	RA_no vs RA_drug
															RA64	RA10	0.5989	RA_no vs RA_drug
															RA65	RA10	0.4927	RA_no vs RA_drug
															RA67	RA10	0.5601	RA_no vs RA_drug
															RA68	RA10	0.6109	RA_no vs RA_drug
															RA72	RA10	0.5343	RA_no vs RA_drug
															RA75	RA10	0.4512	RA_no vs RA_drug
															RA77	RA10	0.6836	RA_no vs RA_drug
															RA78	RA10	0.6696	RA_no vs RA_drug
															RA80	RA10	0.4005	RA_no vs RA_drug
															RA81	RA10	0.4516	RA_no vs RA_drug
															RA82	RA10	0.4547	RA_no vs RA_drug
															RA84	RA10	0.3329	RA_no vs RA_drug
															RA87	RA10	0.6111	RA_no vs RA_drug
															RA88	RA10	0.492	RA_no vs RA_drug
															RA89	RA10	0.6891	RA_no vs RA_drug
															RA92	RA10	0.5203	RA_no vs RA_drug
															RA94	RA10	0.4578	RA_no vs RA_drug
															RA95	RA10	0.5832	RA_no vs RA_drug
															RA97	RA10	0.5928	RA_no vs RA_drug
															RA99	RA10	0.4507	RA_no vs RA_drug
															RA100	RA10	0.6192	RA_no vs RA_drug
															RA101	RA10	0.5255	RA_no vs RA_drug
															RA102	RA10	0.6801	RA_no vs RA_drug
															RA103	RA10	0.3935	RA_no vs RA_drug
															RA104	RA10	0.5523	RA_no vs RA_drug
															RA105	RA10	0.3809	RA_no vs RA_drug
															RA107	RA10	0.5183	RA_no vs RA_drug
															RA108	RA10	0.4991	RA_no vs RA_drug
															RA109	RA10	0.4943	RA_no vs RA_drug
															RA111	RA10	0.4308	RA_no vs RA_drug
															RA112	RA10	0.5896	RA_no vs RA_drug
															RA113	RA10	0.6021	RA_no vs RA_drug
															RA115	RA10	0.6393	RA_no vs RA_drug
															RA116	RA10	0.4785	RA_no vs RA_drug
															RA117	RA10	0.6151	RA_no vs RA_drug
															RA119	RA10	0.5368	RA_no vs RA_drug
															RA120	RA10	0.6402	RA_no vs RA_drug
															RA122	RA10	0.697	RA_no vs RA_drug
															RA123	RA10	0.6872	RA_no vs RA_drug
															RA124	RA10	0.778	RA_no vs RA_drug
															RA125	RA10	0.7827	RA_no vs RA_drug
															HC1	RA10	0.3803	HC vs RA_no
															HC2	RA10	0.5942	HC vs RA_no
															HC3	RA10	0.5777	HC vs RA_no
															HC4	RA10	0.7446	HC vs RA_no
															HC5	RA10	0.8007	HC vs RA_no
															HC6	RA10	0.6696	HC vs RA_no
															HC7	RA10	0.6544	HC vs RA_no
															HC8	RA10	0.5471	HC vs RA_no
															HC9	RA10	0.6075	HC vs RA_no
															HC10	RA10	0.5191	HC vs RA_no
															HC11	RA10	0.5845	HC vs RA_no
															HC12	RA10	0.5951	HC vs RA_no
															HC13	RA10	0.5796	HC vs RA_no
															HC14	RA10	0.4606	HC vs RA_no
															HC15	RA10	0.605	HC vs RA_no
															HC16	RA10	0.4162	HC vs RA_no
															HC17	RA10	0.4524	HC vs RA_no
															HC18	RA10	0.4338	HC vs RA_no
															HC19	RA10	0.5373	HC vs RA_no
															HC20	RA10	0.5905	HC vs RA_no
															HC21	RA10	0.5016	HC vs RA_no
															HC22	RA10	0.4918	HC vs RA_no
															HC23	RA10	0.3839	HC vs RA_no
															HC24	RA10	0.3535	HC vs RA_no
															HC25	RA10	0.4064	HC vs RA_no
															HC26	RA10	0.594	HC vs RA_no
															HC27	RA10	0.5496	HC vs RA_no
															HC28	RA10	0.3318	HC vs RA_no
															HC29	RA10	0.4753	HC vs RA_no
															HC30	RA10	0.3928	HC vs RA_no
															HC31	RA10	0.533	HC vs RA_no
															HC32	RA10	0.5837	HC vs RA_no
															HC33	RA10	0.3762	HC vs RA_no
															HC34	RA10	0.4082	HC vs RA_no
															HC35	RA10	0.6837	HC vs RA_no
															HC36	RA10	0.666	HC vs RA_no
															HC37	RA10	0.5779	HC vs RA_no
															HC39	RA10	0.4305	HC vs RA_no
															HC40	RA10	0.5934	HC vs RA_no
															HC41	RA10	0.6137	HC vs RA_no
															HC42	RA10	0.6195	HC vs RA_no
															HC43	RA10	0.6008	HC vs RA_no
															HC44	RA10	0.629	HC vs RA_no
															HC45	RA10	0.5109	HC vs RA_no
															HC46	RA10	0.6527	HC vs RA_no
															HC47	RA10	0.7201	HC vs RA_no
															HC48	RA10	0.5062	HC vs RA_no
															HC49	RA10	0.7205	HC vs RA_no
															HC50	RA10	0.4473	HC vs RA_no
															HC51	RA10	0.6455	HC vs RA_no
															HC52	RA10	0.6846	HC vs RA_no
															HC53	RA10	0.4822	HC vs RA_no
															HC54	RA10	0.5397	HC vs RA_no
															HC55	RA10	0.6135	HC vs RA_no
															HC56	RA10	0.4859	HC vs RA_no
															HC57	RA10	0.5787	HC vs RA_no
															HC58	RA10	0.7416	HC vs RA_no
															HC59	RA10	0.687	HC vs RA_no
															HC60	RA10	0.4028	HC vs RA_no
															HC61	RA10	0.4176	HC vs RA_no
															HC62	RA10	0.4479	HC vs RA_no
															HC63	RA10	0.5434	HC vs RA_no
															HC64	RA10	0.5141	HC vs RA_no
															HC65	RA10	0.6692	HC vs RA_no
															HC66	RA10	0.584	HC vs RA_no
															HC67	RA10	0.5145	HC vs RA_no
															HC68	RA10	0.5398	HC vs RA_no
															HC69	RA10	0.5618	HC vs RA_no
															HC70	RA10	0.4349	HC vs RA_no
															HC71	RA10	0.5172	HC vs RA_no
															HC72	RA10	0.4135	HC vs RA_no
															HC73	RA10	0.4647	HC vs RA_no
															HC74	RA10	0.4118	HC vs RA_no
															HC75	RA10	0.5128	HC vs RA_no
															HC76	RA10	0.5196	HC vs RA_no
															HC77	RA10	0.7062	HC vs RA_no
															HC78	RA10	0.5841	HC vs RA_no
															HC79	RA10	0.6183	HC vs RA_no
															HC80	RA10	0.6564	HC vs RA_no
															HC81	RA10	0.6311	HC vs RA_no
															HC82	RA10	0.6499	HC vs RA_no
															HC83	RA10	0.4515	HC vs RA_no
															HC84	RA10	0.5356	HC vs RA_no
															HC85	RA10	0.7346	HC vs RA_no
															HC86	RA10	0.621	HC vs RA_no
															HC87	RA10	0.5538	HC vs RA_no
															HC88	RA10	0.574	HC vs RA_no
															HC89	RA10	0.6331	HC vs RA_no
															HC90	RA10	0.6821	HC vs RA_no
															HC91	RA10	0.6518	HC vs RA_no
															HC92	RA10	0.5977	HC vs RA_no
															HC93	RA10	0.6172	HC vs RA_no
															HC94	RA10	0.728	HC vs RA_no
															HC95	RA10	0.512	HC vs RA_no
															HC96	RA10	0.5629	HC vs RA_no
															HC97	RA10	0.5359	HC vs RA_no
															HC98	RA10	0.6165	HC vs RA_no
															HC99	RA10	0.6021	HC vs RA_no
															HC100	RA10	0.741	HC vs RA_no
															RA14	RA12	0.2882	RA_no vs RA_drug
															RA15	RA12	0.3996	RA_no vs RA_drug
															RA29	RA12	0.3701	RA_no vs RA_drug
															RA41	RA12	0.4943	RA_no vs RA_drug
															RA43	RA12	0.3915	RA_no vs RA_drug
															RA47	RA12	0.5338	RA_no vs RA_drug
															RA50	RA12	0.6125	RA_no vs RA_drug
															RA53	RA12	0.4812	RA_no vs RA_drug
															RA57	RA12	0.5766	RA_no vs RA_drug
															RA62	RA12	0.4121	RA_no vs RA_drug
															RA66	RA12	0.4128	RA_no vs RA_drug
															RA69	RA12	0.5495	RA_no vs RA_drug
															RA70	RA12	0.2716	RA_no vs RA_drug
															RA71	RA12	0.2873	RA_no vs RA_drug
															RA73	RA12	0.4968	RA_no vs RA_drug
															RA74	RA12	0.458	RA_no vs RA_drug
															RA76	RA12	0.4039	RA_no vs RA_drug
															RA79	RA12	0.3738	RA_no vs RA_drug
															RA83	RA12	0.4985	RA_no vs RA_drug
															RA85	RA12	0.5831	RA_no vs RA_drug
															RA86	RA12	0.4434	RA_no vs RA_drug
															RA90	RA12	0.5364	RA_no vs RA_drug
															RA91	RA12	0.4862	RA_no vs RA_drug
															RA93	RA12	0.4016	RA_no vs RA_drug
															RA96	RA12	0.4086	RA_no vs RA_drug
															RA98	RA12	0.4365	RA_no vs RA_drug
															RA106	RA12	0.4374	RA_no vs RA_drug
															RA110	RA12	0.3466	RA_no vs RA_drug
															RA114	RA12	0.4796	RA_no vs RA_drug
															RA118	RA12	0.2993	RA_no vs RA_drug
															RA121	RA12	0.5903	RA_no vs RA_drug
															HC1	RA12	0.4435	HC vs RA_drug
															HC2	RA12	0.5199	HC vs RA_drug
															HC3	RA12	0.3699	HC vs RA_drug
															HC4	RA12	0.7399	HC vs RA_drug
															HC5	RA12	0.7455	HC vs RA_drug
															HC6	RA12	0.4607	HC vs RA_drug
															HC7	RA12	0.3997	HC vs RA_drug
															HC8	RA12	0.5375	HC vs RA_drug
															HC9	RA12	0.4721	HC vs RA_drug
															HC10	RA12	0.2905	HC vs RA_drug
															HC11	RA12	0.4924	HC vs RA_drug
															HC12	RA12	0.3585	HC vs RA_drug
															HC13	RA12	0.3313	HC vs RA_drug
															HC14	RA12	0.369	HC vs RA_drug
															HC15	RA12	0.2842	HC vs RA_drug
															HC16	RA12	0.2868	HC vs RA_drug
															HC17	RA12	0.5012	HC vs RA_drug
															HC18	RA12	0.4745	HC vs RA_drug
															HC19	RA12	0.2548	HC vs RA_drug
															HC20	RA12	0.3112	HC vs RA_drug
															HC21	RA12	0.3982	HC vs RA_drug
															HC22	RA12	0.3184	HC vs RA_drug
															HC23	RA12	0.5061	HC vs RA_drug
															HC24	RA12	0.4793	HC vs RA_drug
															HC25	RA12	0.4592	HC vs RA_drug
															HC26	RA12	0.3073	HC vs RA_drug
															HC27	RA12	0.4329	HC vs RA_drug
															HC28	RA12	0.4088	HC vs RA_drug
															HC29	RA12	0.3875	HC vs RA_drug
															HC30	RA12	0.409	HC vs RA_drug
															HC31	RA12	0.348	HC vs RA_drug
															HC32	RA12	0.3738	HC vs RA_drug
															HC33	RA12	0.4828	HC vs RA_drug
															HC34	RA12	0.2851	HC vs RA_drug
															HC35	RA12	0.5263	HC vs RA_drug
															HC36	RA12	0.3033	HC vs RA_drug
															HC37	RA12	0.2744	HC vs RA_drug
															HC39	RA12	0.4021	HC vs RA_drug
															HC40	RA12	0.3563	HC vs RA_drug
															HC41	RA12	0.2761	HC vs RA_drug
															HC42	RA12	0.38	HC vs RA_drug
															HC43	RA12	0.2889	HC vs RA_drug
															HC44	RA12	0.3128	HC vs RA_drug
															HC45	RA12	0.4218	HC vs RA_drug
															HC46	RA12	0.2929	HC vs RA_drug
															HC47	RA12	0.4988	HC vs RA_drug
															HC48	RA12	0.3739	HC vs RA_drug
															HC49	RA12	0.4615	HC vs RA_drug
															HC50	RA12	0.3811	HC vs RA_drug
															HC51	RA12	0.4213	HC vs RA_drug
															HC52	RA12	0.5472	HC vs RA_drug
															HC53	RA12	0.4203	HC vs RA_drug
															HC54	RA12	0.3226	HC vs RA_drug
															HC55	RA12	0.232	HC vs RA_drug
															HC56	RA12	0.2653	HC vs RA_drug
															HC57	RA12	0.3584	HC vs RA_drug
															HC58	RA12	0.5184	HC vs RA_drug
															HC59	RA12	0.4343	HC vs RA_drug
															HC60	RA12	0.4596	HC vs RA_drug
															HC61	RA12	0.3642	HC vs RA_drug
															HC62	RA12	0.3714	HC vs RA_drug
															HC63	RA12	0.3253	HC vs RA_drug
															HC64	RA12	0.1949	HC vs RA_drug
															HC65	RA12	0.4511	HC vs RA_drug
															HC66	RA12	0.3243	HC vs RA_drug
															HC67	RA12	0.3257	HC vs RA_drug
															HC68	RA12	0.3535	HC vs RA_drug
															HC69	RA12	0.3148	HC vs RA_drug
															HC70	RA12	0.324	HC vs RA_drug
															HC71	RA12	0.4343	HC vs RA_drug
															HC72	RA12	0.4064	HC vs RA_drug
															HC73	RA12	0.4802	HC vs RA_drug
															HC74	RA12	0.4393	HC vs RA_drug
															HC75	RA12	0.4024	HC vs RA_drug
															HC76	RA12	0.3784	HC vs RA_drug
															HC77	RA12	0.3901	HC vs RA_drug
															HC78	RA12	0.4319	HC vs RA_drug
															HC79	RA12	0.3282	HC vs RA_drug
															HC80	RA12	0.353	HC vs RA_drug
															HC81	RA12	0.3318	HC vs RA_drug
															HC82	RA12	0.2601	HC vs RA_drug
															HC83	RA12	0.4027	HC vs RA_drug
															HC84	RA12	0.416	HC vs RA_drug
															HC85	RA12	0.427	HC vs RA_drug
															HC86	RA12	0.2846	HC vs RA_drug
															HC87	RA12	0.3832	HC vs RA_drug
															HC88	RA12	0.342	HC vs RA_drug
															HC89	RA12	0.3538	HC vs RA_drug
															HC90	RA12	0.367	HC vs RA_drug
															HC91	RA12	0.2988	HC vs RA_drug
															HC92	RA12	0.3462	HC vs RA_drug
															HC93	RA12	0.2941	HC vs RA_drug
															HC94	RA12	0.5007	HC vs RA_drug
															HC95	RA12	0.4428	HC vs RA_drug
															HC96	RA12	0.3793	HC vs RA_drug
															HC97	RA12	0.3763	HC vs RA_drug
															HC98	RA12	0.3035	HC vs RA_drug
															HC99	RA12	0.3304	HC vs RA_drug
															HC100	RA12	0.6849	HC vs RA_drug
															RA14	RA13	0.5374	RA_no vs RA_drug
															RA15	RA13	0.6966	RA_no vs RA_drug
															RA29	RA13	0.4286	RA_no vs RA_drug
															RA41	RA13	0.7557	RA_no vs RA_drug
															RA43	RA13	0.4849	RA_no vs RA_drug
															RA47	RA13	0.7043	RA_no vs RA_drug
															RA50	RA13	0.4449	RA_no vs RA_drug
															RA53	RA13	0.5419	RA_no vs RA_drug
															RA57	RA13	0.69	RA_no vs RA_drug
															RA62	RA13	0.4105	RA_no vs RA_drug
															RA66	RA13	0.5723	RA_no vs RA_drug
															RA69	RA13	0.6124	RA_no vs RA_drug
															RA70	RA13	0.5886	RA_no vs RA_drug
															RA71	RA13	0.6351	RA_no vs RA_drug
															RA73	RA13	0.7595	RA_no vs RA_drug
															RA74	RA13	0.6186	RA_no vs RA_drug
															RA76	RA13	0.4336	RA_no vs RA_drug
															RA79	RA13	0.2998	RA_no vs RA_drug
															RA83	RA13	0.7176	RA_no vs RA_drug
															RA85	RA13	0.2928	RA_no vs RA_drug
															RA86	RA13	0.3142	RA_no vs RA_drug
															RA90	RA13	0.4239	RA_no vs RA_drug
															RA91	RA13	0.731	RA_no vs RA_drug
															RA93	RA13	0.4348	RA_no vs RA_drug
															RA96	RA13	0.5374	RA_no vs RA_drug
															RA98	RA13	0.6484	RA_no vs RA_drug
															RA106	RA13	0.3438	RA_no vs RA_drug
															RA110	RA13	0.6747	RA_no vs RA_drug
															RA114	RA13	0.4569	RA_no vs RA_drug
															RA118	RA13	0.6187	RA_no vs RA_drug
															RA121	RA13	0.8037	RA_no vs RA_drug
															HC1	RA13	0.5447	HC vs RA_drug
															HC2	RA13	0.4427	HC vs RA_drug
															HC3	RA13	0.3573	HC vs RA_drug
															HC4	RA13	0.8429	HC vs RA_drug
															HC5	RA13	0.7099	HC vs RA_drug
															HC6	RA13	0.387	HC vs RA_drug
															HC7	RA13	0.6183	HC vs RA_drug
															HC8	RA13	0.7053	HC vs RA_drug
															HC9	RA13	0.6384	HC vs RA_drug
															HC10	RA13	0.483	HC vs RA_drug
															HC11	RA13	0.5332	HC vs RA_drug
															HC12	RA13	0.6945	HC vs RA_drug
															HC13	RA13	0.5071	HC vs RA_drug
															HC14	RA13	0.5975	HC vs RA_drug
															HC15	RA13	0.6091	HC vs RA_drug
															HC16	RA13	0.525	HC vs RA_drug
															HC17	RA13	0.6892	HC vs RA_drug
															HC18	RA13	0.6013	HC vs RA_drug
															HC19	RA13	0.3835	HC vs RA_drug
															HC20	RA13	0.4337	HC vs RA_drug
															HC21	RA13	0.4724	HC vs RA_drug
															HC22	RA13	0.475	HC vs RA_drug
															HC23	RA13	0.6603	HC vs RA_drug
															HC24	RA13	0.5953	HC vs RA_drug
															HC25	RA13	0.5274	HC vs RA_drug
															HC26	RA13	0.5389	HC vs RA_drug
															HC27	RA13	0.3717	HC vs RA_drug
															HC28	RA13	0.6176	HC vs RA_drug
															HC29	RA13	0.5592	HC vs RA_drug
															HC30	RA13	0.6225	HC vs RA_drug
															HC31	RA13	0.3606	HC vs RA_drug
															HC32	RA13	0.3269	HC vs RA_drug
															HC33	RA13	0.6225	HC vs RA_drug
															HC34	RA13	0.5919	HC vs RA_drug
															HC35	RA13	0.5266	HC vs RA_drug
															HC36	RA13	0.5151	HC vs RA_drug
															HC37	RA13	0.4886	HC vs RA_drug
															HC39	RA13	0.5292	HC vs RA_drug
															HC40	RA13	0.3786	HC vs RA_drug
															HC41	RA13	0.5387	HC vs RA_drug
															HC42	RA13	0.505	HC vs RA_drug
															HC43	RA13	0.4827	HC vs RA_drug
															HC44	RA13	0.583	HC vs RA_drug
															HC45	RA13	0.4443	HC vs RA_drug
															HC46	RA13	0.3405	HC vs RA_drug
															HC47	RA13	0.332	HC vs RA_drug
															HC48	RA13	0.586	HC vs RA_drug
															HC49	RA13	0.6164	HC vs RA_drug
															HC50	RA13	0.6418	HC vs RA_drug
															HC51	RA13	0.3181	HC vs RA_drug
															HC52	RA13	0.3818	HC vs RA_drug
															HC53	RA13	0.3935	HC vs RA_drug
															HC54	RA13	0.5696	HC vs RA_drug
															HC55	RA13	0.4589	HC vs RA_drug
															HC56	RA13	0.591	HC vs RA_drug
															HC57	RA13	0.3344	HC vs RA_drug
															HC58	RA13	0.5813	HC vs RA_drug
															HC59	RA13	0.2961	HC vs RA_drug
															HC60	RA13	0.6436	HC vs RA_drug
															HC61	RA13	0.727	HC vs RA_drug
															HC62	RA13	0.4608	HC vs RA_drug
															HC63	RA13	0.3869	HC vs RA_drug
															HC64	RA13	0.5011	HC vs RA_drug
															HC65	RA13	0.5625	HC vs RA_drug
															HC66	RA13	0.5302	HC vs RA_drug
															HC67	RA13	0.5431	HC vs RA_drug
															HC68	RA13	0.5095	HC vs RA_drug
															HC69	RA13	0.4577	HC vs RA_drug
															HC70	RA13	0.5446	HC vs RA_drug
															HC71	RA13	0.4284	HC vs RA_drug
															HC72	RA13	0.6412	HC vs RA_drug
															HC73	RA13	0.7355	HC vs RA_drug
															HC74	RA13	0.7034	HC vs RA_drug
															HC75	RA13	0.3572	HC vs RA_drug
															HC76	RA13	0.539	HC vs RA_drug
															HC77	RA13	0.5119	HC vs RA_drug
															HC78	RA13	0.4082	HC vs RA_drug
															HC79	RA13	0.4202	HC vs RA_drug
															HC80	RA13	0.5948	HC vs RA_drug
															HC81	RA13	0.5344	HC vs RA_drug
															HC82	RA13	0.4997	HC vs RA_drug
															HC83	RA13	0.5707	HC vs RA_drug
															HC84	RA13	0.415	HC vs RA_drug
															HC85	RA13	0.6741	HC vs RA_drug
															HC86	RA13	0.4819	HC vs RA_drug
															HC87	RA13	0.3907	HC vs RA_drug
															HC88	RA13	0.4599	HC vs RA_drug
															HC89	RA13	0.4202	HC vs RA_drug
															HC90	RA13	0.4961	HC vs RA_drug
															HC91	RA13	0.5154	HC vs RA_drug
															HC92	RA13	0.6278	HC vs RA_drug
															HC93	RA13	0.4299	HC vs RA_drug
															HC94	RA13	0.4595	HC vs RA_drug
															HC95	RA13	0.688	HC vs RA_drug
															HC96	RA13	0.5239	HC vs RA_drug
															HC97	RA13	0.5117	HC vs RA_drug
															HC98	RA13	0.5882	HC vs RA_drug
															HC99	RA13	0.6298	HC vs RA_drug
															HC100	RA13	0.8136	HC vs RA_drug
															RA16	RA14	0.8531	RA_no vs RA_drug
															RA17	RA14	0.3991	RA_no vs RA_drug
															RA18	RA14	0.2661	RA_no vs RA_drug
															RA19	RA14	0.2551	RA_no vs RA_drug
															RA20	RA14	0.4253	RA_no vs RA_drug
															RA21	RA14	0.3029	RA_no vs RA_drug
															RA22	RA14	0.538	RA_no vs RA_drug
															RA23	RA14	0.5539	RA_no vs RA_drug
															RA24	RA14	0.464	RA_no vs RA_drug
															RA26	RA14	0.5015	RA_no vs RA_drug
															RA27	RA14	0.3067	RA_no vs RA_drug
															RA28	RA14	0.3068	RA_no vs RA_drug
															RA30	RA14	0.2413	RA_no vs RA_drug
															RA31	RA14	0.3856	RA_no vs RA_drug
															RA32	RA14	0.4593	RA_no vs RA_drug
															RA34	RA14	0.5419	RA_no vs RA_drug
															RA35	RA14	0.4965	RA_no vs RA_drug
															RA36	RA14	0.5075	RA_no vs RA_drug
															RA37	RA14	0.5556	RA_no vs RA_drug
															RA38	RA14	0.3806	RA_no vs RA_drug
															RA39	RA14	0.4513	RA_no vs RA_drug
															RA42	RA14	0.4815	RA_no vs RA_drug
															RA44	RA14	0.4391	RA_no vs RA_drug
															RA45	RA14	0.5762	RA_no vs RA_drug
															RA46	RA14	0.6474	RA_no vs RA_drug
															RA48	RA14	0.4153	RA_no vs RA_drug
															RA49	RA14	0.4939	RA_no vs RA_drug
															RA51	RA14	0.4625	RA_no vs RA_drug
															RA52	RA14	0.3274	RA_no vs RA_drug
															RA54	RA14	0.6956	RA_no vs RA_drug
															RA55	RA14	0.5582	RA_no vs RA_drug
															RA56	RA14	0.57	RA_no vs RA_drug
															RA58	RA14	0.5832	RA_no vs RA_drug
															RA59	RA14	0.6486	RA_no vs RA_drug
															RA60	RA14	0.4345	RA_no vs RA_drug
															RA61	RA14	0.5001	RA_no vs RA_drug
															RA63	RA14	0.5981	RA_no vs RA_drug
															RA64	RA14	0.3419	RA_no vs RA_drug
															RA65	RA14	0.4857	RA_no vs RA_drug
															RA67	RA14	0.4702	RA_no vs RA_drug
															RA68	RA14	0.3399	RA_no vs RA_drug
															RA72	RA14	0.4437	RA_no vs RA_drug
															RA75	RA14	0.4339	RA_no vs RA_drug
															RA77	RA14	0.4352	RA_no vs RA_drug
															RA78	RA14	0.4765	RA_no vs RA_drug
															RA80	RA14	0.5585	RA_no vs RA_drug
															RA81	RA14	0.5829	RA_no vs RA_drug
															RA82	RA14	0.3253	RA_no vs RA_drug
															RA84	RA14	0.5303	RA_no vs RA_drug
															RA87	RA14	0.4594	RA_no vs RA_drug
															RA88	RA14	0.6386	RA_no vs RA_drug
															RA89	RA14	0.4828	RA_no vs RA_drug
															RA92	RA14	0.5412	RA_no vs RA_drug
															RA94	RA14	0.4974	RA_no vs RA_drug
															RA95	RA14	0.2456	RA_no vs RA_drug
															RA97	RA14	0.5309	RA_no vs RA_drug
															RA99	RA14	0.5073	RA_no vs RA_drug
															RA100	RA14	0.5826	RA_no vs RA_drug
															RA101	RA14	0.5182	RA_no vs RA_drug
															RA102	RA14	0.5835	RA_no vs RA_drug
															RA103	RA14	0.5621	RA_no vs RA_drug
															RA104	RA14	0.4262	RA_no vs RA_drug
															RA105	RA14	0.5525	RA_no vs RA_drug
															RA107	RA14	0.4435	RA_no vs RA_drug
															RA108	RA14	0.4365	RA_no vs RA_drug
															RA109	RA14	0.5351	RA_no vs RA_drug
															RA111	RA14	0.6184	RA_no vs RA_drug
															RA112	RA14	0.4824	RA_no vs RA_drug
															RA113	RA14	0.4061	RA_no vs RA_drug
															RA115	RA14	0.3046	RA_no vs RA_drug
															RA116	RA14	0.5055	RA_no vs RA_drug
															RA117	RA14	0.2773	RA_no vs RA_drug
															RA119	RA14	0.3489	RA_no vs RA_drug
															RA120	RA14	0.6529	RA_no vs RA_drug
															RA122	RA14	0.686	RA_no vs RA_drug
															RA123	RA14	0.8429	RA_no vs RA_drug
															RA124	RA14	0.6542	RA_no vs RA_drug
															RA125	RA14	0.6838	RA_no vs RA_drug
															HC1	RA14	0.5757	HC vs RA_no
															HC2	RA14	0.6313	HC vs RA_no
															HC3	RA14	0.4715	HC vs RA_no
															HC4	RA14	0.703	HC vs RA_no
															HC5	RA14	0.6948	HC vs RA_no
															HC6	RA14	0.4945	HC vs RA_no
															HC7	RA14	0.3955	HC vs RA_no
															HC8	RA14	0.5749	HC vs RA_no
															HC9	RA14	0.5016	HC vs RA_no
															HC10	RA14	0.4234	HC vs RA_no
															HC11	RA14	0.56	HC vs RA_no
															HC12	RA14	0.3965	HC vs RA_no
															HC13	RA14	0.4267	HC vs RA_no
															HC14	RA14	0.5282	HC vs RA_no
															HC15	RA14	0.3254	HC vs RA_no
															HC16	RA14	0.45	HC vs RA_no
															HC17	RA14	0.61	HC vs RA_no
															HC18	RA14	0.5763	HC vs RA_no
															HC19	RA14	0.4492	HC vs RA_no
															HC20	RA14	0.4121	HC vs RA_no
															HC21	RA14	0.4943	HC vs RA_no
															HC22	RA14	0.4028	HC vs RA_no
															HC23	RA14	0.5672	HC vs RA_no
															HC24	RA14	0.5799	HC vs RA_no
															HC25	RA14	0.57	HC vs RA_no
															HC26	RA14	0.4691	HC vs RA_no
															HC27	RA14	0.5358	HC vs RA_no
															HC28	RA14	0.4715	HC vs RA_no
															HC29	RA14	0.4664	HC vs RA_no
															HC30	RA14	0.4498	HC vs RA_no
															HC31	RA14	0.4945	HC vs RA_no
															HC32	RA14	0.5142	HC vs RA_no
															HC33	RA14	0.6007	HC vs RA_no
															HC34	RA14	0.3534	HC vs RA_no
															HC35	RA14	0.5686	HC vs RA_no
															HC36	RA14	0.2347	HC vs RA_no
															HC37	RA14	0.3474	HC vs RA_no
															HC39	RA14	0.5013	HC vs RA_no
															HC40	RA14	0.4443	HC vs RA_no
															HC41	RA14	0.312	HC vs RA_no
															HC42	RA14	0.4048	HC vs RA_no
															HC43	RA14	0.4265	HC vs RA_no
															HC44	RA14	0.2983	HC vs RA_no
															HC45	RA14	0.5408	HC vs RA_no
															HC46	RA14	0.3505	HC vs RA_no
															HC47	RA14	0.5292	HC vs RA_no
															HC48	RA14	0.4288	HC vs RA_no
															HC49	RA14	0.4862	HC vs RA_no
															HC50	RA14	0.4695	HC vs RA_no
															HC51	RA14	0.5655	HC vs RA_no
															HC52	RA14	0.5904	HC vs RA_no
															HC53	RA14	0.5066	HC vs RA_no
															HC54	RA14	0.4375	HC vs RA_no
															HC55	RA14	0.2885	HC vs RA_no
															HC56	RA14	0.3996	HC vs RA_no
															HC57	RA14	0.4759	HC vs RA_no
															HC58	RA14	0.5924	HC vs RA_no
															HC59	RA14	0.4557	HC vs RA_no
															HC60	RA14	0.5269	HC vs RA_no
															HC61	RA14	0.3985	HC vs RA_no
															HC62	RA14	0.486	HC vs RA_no
															HC63	RA14	0.3944	HC vs RA_no
															HC64	RA14	0.359	HC vs RA_no
															HC65	RA14	0.4559	HC vs RA_no
															HC66	RA14	0.3978	HC vs RA_no
															HC67	RA14	0.4191	HC vs RA_no
															HC68	RA14	0.4347	HC vs RA_no
															HC69	RA14	0.4421	HC vs RA_no
															HC70	RA14	0.41	HC vs RA_no
															HC71	RA14	0.5164	HC vs RA_no
															HC72	RA14	0.5032	HC vs RA_no
															HC73	RA14	0.5969	HC vs RA_no
															HC74	RA14	0.5358	HC vs RA_no
															HC75	RA14	0.5061	HC vs RA_no
															HC76	RA14	0.4486	HC vs RA_no
															HC77	RA14	0.3126	HC vs RA_no
															HC78	RA14	0.4792	HC vs RA_no
															HC79	RA14	0.4103	HC vs RA_no
															HC80	RA14	0.3608	HC vs RA_no
															HC81	RA14	0.3827	HC vs RA_no
															HC82	RA14	0.2968	HC vs RA_no
															HC83	RA14	0.4825	HC vs RA_no
															HC84	RA14	0.4994	HC vs RA_no
															HC85	RA14	0.392	HC vs RA_no
															HC86	RA14	0.376	HC vs RA_no
															HC87	RA14	0.4547	HC vs RA_no
															HC88	RA14	0.4441	HC vs RA_no
															HC89	RA14	0.4161	HC vs RA_no
															HC90	RA14	0.2749	HC vs RA_no
															HC91	RA14	0.3357	HC vs RA_no
															HC92	RA14	0.4372	HC vs RA_no
															HC93	RA14	0.3703	HC vs RA_no
															HC94	RA14	0.5731	HC vs RA_no
															HC95	RA14	0.559	HC vs RA_no
															HC96	RA14	0.4502	HC vs RA_no
															HC97	RA14	0.4323	HC vs RA_no
															HC98	RA14	0.3624	HC vs RA_no
															HC99	RA14	0.3176	HC vs RA_no
															HC100	RA14	0.7509	HC vs RA_no
															RA16	RA15	0.6705	RA_no vs RA_drug
															RA17	RA15	0.5785	RA_no vs RA_drug
															RA18	RA15	0.2605	RA_no vs RA_drug
															RA19	RA15	0.4378	RA_no vs RA_drug
															RA20	RA15	0.3401	RA_no vs RA_drug
															RA21	RA15	0.2504	RA_no vs RA_drug
															RA22	RA15	0.4674	RA_no vs RA_drug
															RA23	RA15	0.4418	RA_no vs RA_drug
															RA24	RA15	0.4472	RA_no vs RA_drug
															RA26	RA15	0.5758	RA_no vs RA_drug
															RA27	RA15	0.1643	RA_no vs RA_drug
															RA28	RA15	0.335	RA_no vs RA_drug
															RA30	RA15	0.2629	RA_no vs RA_drug
															RA31	RA15	0.3518	RA_no vs RA_drug
															RA32	RA15	0.4301	RA_no vs RA_drug
															RA34	RA15	0.7102	RA_no vs RA_drug
															RA35	RA15	0.3715	RA_no vs RA_drug
															RA36	RA15	0.6736	RA_no vs RA_drug
															RA37	RA15	0.5869	RA_no vs RA_drug
															RA38	RA15	0.4474	RA_no vs RA_drug
															RA39	RA15	0.6029	RA_no vs RA_drug
															RA42	RA15	0.2261	RA_no vs RA_drug
															RA44	RA15	0.373	RA_no vs RA_drug
															RA45	RA15	0.3675	RA_no vs RA_drug
															RA46	RA15	0.4413	RA_no vs RA_drug
															RA48	RA15	0.3824	RA_no vs RA_drug
															RA49	RA15	0.3432	RA_no vs RA_drug
															RA51	RA15	0.4204	RA_no vs RA_drug
															RA52	RA15	0.4156	RA_no vs RA_drug
															RA54	RA15	0.5412	RA_no vs RA_drug
															RA55	RA15	0.4568	RA_no vs RA_drug
															RA56	RA15	0.411	RA_no vs RA_drug
															RA58	RA15	0.4234	RA_no vs RA_drug
															RA59	RA15	0.4967	RA_no vs RA_drug
															RA60	RA15	0.4809	RA_no vs RA_drug
															RA61	RA15	0.5415	RA_no vs RA_drug
															RA63	RA15	0.5136	RA_no vs RA_drug
															RA64	RA15	0.4154	RA_no vs RA_drug
															RA65	RA15	0.3951	RA_no vs RA_drug
															RA67	RA15	0.3266	RA_no vs RA_drug
															RA68	RA15	0.4192	RA_no vs RA_drug
															RA72	RA15	0.4689	RA_no vs RA_drug
															RA75	RA15	0.3672	RA_no vs RA_drug
															RA77	RA15	0.5807	RA_no vs RA_drug
															RA78	RA15	0.6224	RA_no vs RA_drug
															RA80	RA15	0.4253	RA_no vs RA_drug
															RA81	RA15	0.4967	RA_no vs RA_drug
															RA82	RA15	0.192	RA_no vs RA_drug
															RA84	RA15	0.4026	RA_no vs RA_drug
															RA87	RA15	0.5443	RA_no vs RA_drug
															RA88	RA15	0.4515	RA_no vs RA_drug
															RA89	RA15	0.2575	RA_no vs RA_drug
															RA92	RA15	0.5242	RA_no vs RA_drug
															RA94	RA15	0.525	RA_no vs RA_drug
															RA95	RA15	0.2161	RA_no vs RA_drug
															RA97	RA15	0.5799	RA_no vs RA_drug
															RA99	RA15	0.3747	RA_no vs RA_drug
															RA100	RA15	0.6079	RA_no vs RA_drug
															RA101	RA15	0.4875	RA_no vs RA_drug
															RA102	RA15	0.6892	RA_no vs RA_drug
															RA103	RA15	0.4543	RA_no vs RA_drug
															RA104	RA15	0.263	RA_no vs RA_drug
															RA105	RA15	0.5063	RA_no vs RA_drug
															RA107	RA15	0.2649	RA_no vs RA_drug
															RA108	RA15	0.4595	RA_no vs RA_drug
															RA109	RA15	0.5183	RA_no vs RA_drug
															RA111	RA15	0.4503	RA_no vs RA_drug
															RA112	RA15	0.6272	RA_no vs RA_drug
															RA113	RA15	0.5247	RA_no vs RA_drug
															RA115	RA15	0.2609	RA_no vs RA_drug
															RA116	RA15	0.3231	RA_no vs RA_drug
															RA117	RA15	0.3733	RA_no vs RA_drug
															RA119	RA15	0.3335	RA_no vs RA_drug
															RA120	RA15	0.6634	RA_no vs RA_drug
															RA122	RA15	0.6544	RA_no vs RA_drug
															RA123	RA15	0.6823	RA_no vs RA_drug
															RA124	RA15	0.7579	RA_no vs RA_drug
															RA125	RA15	0.7197	RA_no vs RA_drug
															HC1	RA15	0.4901	HC vs RA_no
															HC2	RA15	0.5821	HC vs RA_no
															HC3	RA15	0.5898	HC vs RA_no
															HC4	RA15	0.7923	HC vs RA_no
															HC5	RA15	0.8592	HC vs RA_no
															HC6	RA15	0.6405	HC vs RA_no
															HC7	RA15	0.5052	HC vs RA_no
															HC8	RA15	0.6169	HC vs RA_no
															HC9	RA15	0.5355	HC vs RA_no
															HC10	RA15	0.4141	HC vs RA_no
															HC11	RA15	0.6259	HC vs RA_no
															HC12	RA15	0.2047	HC vs RA_no
															HC13	RA15	0.5507	HC vs RA_no
															HC14	RA15	0.3626	HC vs RA_no
															HC15	RA15	0.3403	HC vs RA_no
															HC16	RA15	0.4401	HC vs RA_no
															HC17	RA15	0.4936	HC vs RA_no
															HC18	RA15	0.4923	HC vs RA_no
															HC19	RA15	0.4442	HC vs RA_no
															HC20	RA15	0.5108	HC vs RA_no
															HC21	RA15	0.3971	HC vs RA_no
															HC22	RA15	0.3931	HC vs RA_no
															HC23	RA15	0.5216	HC vs RA_no
															HC24	RA15	0.4757	HC vs RA_no
															HC25	RA15	0.5335	HC vs RA_no
															HC26	RA15	0.4954	HC vs RA_no
															HC27	RA15	0.5474	HC vs RA_no
															HC28	RA15	0.3993	HC vs RA_no
															HC29	RA15	0.5109	HC vs RA_no
															HC30	RA15	0.3647	HC vs RA_no
															HC31	RA15	0.4981	HC vs RA_no
															HC32	RA15	0.5495	HC vs RA_no
															HC33	RA15	0.5025	HC vs RA_no
															HC34	RA15	0.2615	HC vs RA_no
															HC35	RA15	0.6686	HC vs RA_no
															HC36	RA15	0.4211	HC vs RA_no
															HC37	RA15	0.4199	HC vs RA_no
															HC39	RA15	0.4567	HC vs RA_no
															HC40	RA15	0.5146	HC vs RA_no
															HC41	RA15	0.3841	HC vs RA_no
															HC42	RA15	0.4858	HC vs RA_no
															HC43	RA15	0.4816	HC vs RA_no
															HC44	RA15	0.4447	HC vs RA_no
															HC45	RA15	0.4963	HC vs RA_no
															HC46	RA15	0.495	HC vs RA_no
															HC47	RA15	0.6555	HC vs RA_no
															HC48	RA15	0.3226	HC vs RA_no
															HC49	RA15	0.5724	HC vs RA_no
															HC50	RA15	0.3493	HC vs RA_no
															HC51	RA15	0.6533	HC vs RA_no
															HC52	RA15	0.6898	HC vs RA_no
															HC53	RA15	0.5112	HC vs RA_no
															HC54	RA15	0.3603	HC vs RA_no
															HC55	RA15	0.4261	HC vs RA_no
															HC56	RA15	0.3406	HC vs RA_no
															HC57	RA15	0.5303	HC vs RA_no
															HC58	RA15	0.6588	HC vs RA_no
															HC59	RA15	0.6355	HC vs RA_no
															HC60	RA15	0.5097	HC vs RA_no
															HC61	RA15	0.2408	HC vs RA_no
															HC62	RA15	0.4928	HC vs RA_no
															HC63	RA15	0.4389	HC vs RA_no
															HC64	RA15	0.3547	HC vs RA_no
															HC65	RA15	0.6163	HC vs RA_no
															HC66	RA15	0.4636	HC vs RA_no
															HC67	RA15	0.4803	HC vs RA_no
															HC68	RA15	0.5189	HC vs RA_no
															HC69	RA15	0.4365	HC vs RA_no
															HC70	RA15	0.3409	HC vs RA_no
															HC71	RA15	0.5142	HC vs RA_no
															HC72	RA15	0.3787	HC vs RA_no
															HC73	RA15	0.4	HC vs RA_no
															HC74	RA15	0.3929	HC vs RA_no
															HC75	RA15	0.4731	HC vs RA_no
															HC76	RA15	0.4643	HC vs RA_no
															HC77	RA15	0.4719	HC vs RA_no
															HC78	RA15	0.4728	HC vs RA_no
															HC79	RA15	0.5115	HC vs RA_no
															HC80	RA15	0.4709	HC vs RA_no
															HC81	RA15	0.4675	HC vs RA_no
															HC82	RA15	0.3638	HC vs RA_no
															HC83	RA15	0.394	HC vs RA_no
															HC84	RA15	0.4859	HC vs RA_no
															HC85	RA15	0.4234	HC vs RA_no
															HC86	RA15	0.4006	HC vs RA_no
															HC87	RA15	0.4617	HC vs RA_no
															HC88	RA15	0.4796	HC vs RA_no
															HC89	RA15	0.5154	HC vs RA_no
															HC90	RA15	0.3124	HC vs RA_no
															HC91	RA15	0.4307	HC vs RA_no
															HC92	RA15	0.3097	HC vs RA_no
															HC93	RA15	0.4571	HC vs RA_no
															HC94	RA15	0.7279	HC vs RA_no
															HC95	RA15	0.3837	HC vs RA_no
															HC96	RA15	0.4199	HC vs RA_no
															HC97	RA15	0.4956	HC vs RA_no
															HC98	RA15	0.3745	HC vs RA_no
															HC99	RA15	0.3361	HC vs RA_no
[truncated: 12,856 more rows]

## Sheet: Figure 1C-E
		Effect size		Shannon		Observed OTUs						Effect size		Shannon		Observed OTUs
	ID	R2	p	r	p	r	p				ID	R2	p	r	p	r	p
HC	Gender	0.0395217	0.001	/	0.0248962	/	0.150058			RA	DAS28	0.0269408	0.341	NA	0.756377	NA	0.697817
	Smoking	0.00608679	0.971	/	0.0508801	/	0.254127				CRP	0.0163038	0.07	0.171827	0.061765	0.0581107	0.530166
	Drinking	0.00939089	0.841	/	0.308437	/	0.928801				CD8+ T cells	0.0133846	0.269	-0.0331589	0.756362	-0.0440569	0.680106
	Age	0.0374587	0.001	0.0911892	0.369361	0.290944	0.00348268				C3	0.0121791	0.156	0.148974	0.105878	0.0415644	0.65356
	Hight	0.0319046	0.008	0.33492	0.00133592	0.0722467	0.501063				ANA	0.0120587	0.175	0.115238	0.218018	0.0761432	0.41657
	Weight	0.00689708	0.797	0.234954	0.0266679	0.150607	0.158897				CD3+ T cells	0.0112362	0.409	-0.0167357	0.875591	-0.00313659	0.976593
	BMI	0.00798849	0.697	0.0957975	0.37184	0.144214	0.17755				CD4+ T cells	0.0108779	0.419	-0.0294788	0.782693	-0.0272044	0.799092
											IgA	0.0106477	0.249	0.126561	0.172044	0.118713	0.20042
											ESR	0.0104526	0.234	0.126923	0.168968	0.0739039	0.424418
											GPI	0.010405	0.35	0.216726	0.0271189	0.218213	0.0260585
											CD4/CD8	0.0100167	0.498	-0.0235848	0.825366	0.0242037	0.820859
											C4	0.00985411	0.311	-0.0490484	0.596302	-0.0937216	0.310667
		Effect size		Shannon		Observed OTUs					Medication	0.00935499	0.31	NA	0.830838	NA	0.488386
	ID	R2	p	r	p	r	p				RF	0.00893945	0.345	0.220515	0.0159572	0.224808	0.0139703
RA	Gender	0.00738828	0.487	/	0.701574	/	0.849378				morning stiffness	0.00869752	0.413	0.0164394	0.861567	0.0366011	0.69776
	Smoking	0.0115597	0.179	/	0.997216	/	0.834173				Anti-CCP	0.00859243	0.376	0.133091	0.152387	0.0631018	0.499107
	Drinking	0.0131228	0.144	/	0.69605	/	0.445745				Deformed joint count	0.00776626	0.466	-0.018657	0.839717	-0.0729667	0.428361
	Age	0.013059	0.139	-0.105645	0.250808	-0.10682	0.245549				Tender joint count	0.00752093	0.486	0.0490571	0.594664	0.00285671	0.975297
	Hight	0.00819527	0.446	-0.053157	0.56586	-0.0683622	0.460067				HRFIgG	0.00731649	0.632	0.133817	0.175649	0.160912	0.10272
	Weight	0.0171819	0.042	0.0322905	0.731912	0.0785484	0.404041				ASO	0.00708172	0.563	0.170554	0.0671801	0.130723	0.161905
	BMI	0.0136028	0.152	0.0832083	0.378774	0.121143	0.199164				APF	0.0065763	0.708	0.0773013	0.433161	0.0791895	0.421975
											AKA	0.0063711	0.67	NA	0.373961	NA	0.448815
											IgM	0.00621744	0.667	0.0400753	0.666564	0.0951732	0.305283
											Disease duration	0.00614003	0.642	0.0413942	0.653506	0.0517862	0.574301
											Swollen joint count	0.00597062	0.702	0.0283563	0.75851	-0.0516326	0.575438
											IgG	0.00438857	0.849	0.083156	0.372738	0.156887	0.0911716

## Sheet: Figure 2A,B
species	SampleID	Relative abundance	Group	genus	pval						KEGG module	species	Searaman's rho	pvalue	Group (KEGG module)	Group (species)
Bacteroides_caccae	HC1016	0.00831732	HC	Bacteroides	0.0124106						M00004	Streptococcus_agalactiae	-0.108459	0.400448	RA-deficient	RA-enriched
Bacteroides_fragilis	HC1016	0.162008	HC	Bacteroides	0.0660314						M00004	Streptococcus_australis	0.597089	5.49172e-07	RA-deficient	RA-deficient
Bacteroides_helcogenes	HC1016	0.00987682	HC	Bacteroides	0.0844332						M00004	Streptococcus_cristatus	0.589887	7.9184e-07	RA-deficient	RA-deficient
Bacteroides_intestinalis	HC1016	0.0167346	HC	Bacteroides	0.0494161						M00004	Streptococcus_dysgalactiae	-0.169399	0.187631	RA-deficient	RA-enriched
Bacteroides_sp__A1C1	HC1016	0.0146553	HC	Bacteroides	0.00331499						M00004	Streptococcus_gordonii	0.593009	6.76215e-07	RA-deficient	RA-deficient
Bacteroides_uniformis	HC1016	0.0227727	HC	Bacteroides	0.035218						M00004	Streptococcus_koreensis	0.508902	3.12239e-05	RA-deficient	RA-deficient
Bacteroides_xylanisolvens	HC1016	0.0368681	HC	Bacteroides	0.0681332						M00004	Streptococcus_parasanguinis	0.146685	0.254558	RA-deficient	RA-deficient
Bacteroides_zoogleoformans	HC1016	0.192038	HC	Bacteroides	0.00415062						M00004	Streptococcus_pyogenes	-0.297222	0.0193073	RA-deficient	RA-enriched
Neisseria_animaloris	HC1016	0.00917704	HC	Neisseria	0.0190116						M00004	Streptococcus_salivarius	0.116416	0.366615	RA-deficient	RA-deficient
Neisseria_canis	HC1016	0.00717769	HC	Neisseria	0.0204966						M00004	Streptococcus_sanguinis	0.625545	1.20229e-07	RA-deficient	RA-deficient
Neisseria_chenwenguii	HC1016	0.012456	HC	Neisseria	0.000355924						M00004	Streptococcus_sp__A12	0.416837	0.000831494	RA-deficient	RA-deficient
Neisseria_elongata	HC1016	0.624679	HC	Neisseria	0.0639833						M00004	Streptococcus_sp__FDAARGOS_192	0.112186	0.384378	RA-deficient	RA-deficient
Neisseria_flavescens	HC1016	0.539946	HC	Neisseria	0.0747709						M00004	Streptococcus_sp__I_G2	0.506787	3.40096e-05	RA-deficient	RA-deficient
Neisseria_gonorrhoeae	HC1016	0.104886	HC	Neisseria	0.0794828						M00004	Streptococcus_sp__I_P16	0.482662	8.69964e-05	RA-deficient	RA-deficient
Neisseria_lactamica	HC1016	0.0842329	HC	Neisseria	0.0418093						M00004	Streptococcus_sp__LPB0220	0.207424	0.105681	RA-deficient	RA-deficient
Neisseria_meningitidis	HC1016	0.613462	HC	Neisseria	0.0639833						M00004	Streptococcus_sp__oral_taxon_431	0.456926	0.000221239	RA-deficient	RA-deficient
Neisseria_perflava	HC1016	0.012316	HC	Neisseria	0.0478082						M00004	Streptococcus_viridans	0.505679	3.55594e-05	RA-deficient	RA-deficient
Neisseria_sp__KEM232	HC1016	0.0292306	HC	Neisseria	0.0563085						M00006	Streptococcus_agalactiae	0.0985873	0.444878	RA-deficient	RA-enriched
Neisseria_sp__oral_taxon_014	HC1016	0.0608004	HC	Neisseria	0.0923237						M00006	Streptococcus_australis	0.694442	0	RA-deficient	RA-deficient
Neisseria_subflava	HC1016	5.57115	HC	Neisseria	0.0681332						M00006	Streptococcus_cristatus	0.498527	4.72513e-05	RA-deficient	RA-deficient
Neisseria_zoodegmatis	HC1016	0.00531829	HC	Neisseria	0.0619879						M00006	Streptococcus_dysgalactiae	-0.0653975	0.612716	RA-deficient	RA-enriched
Streptococcus_agalactiae	HC1016	0.0102967	HC	Streptococcus	0.0295349						M00006	Streptococcus_gordonii	0.569439	2.16013e-06	RA-deficient	RA-deficient
Streptococcus_australis	HC1016	0.298764	HC	Streptococcus	0.0204966						M00006	Streptococcus_koreensis	0.619853	1.64721e-07	RA-deficient	RA-deficient
Streptococcus_cristatus	HC1016	0.43382	HC	Streptococcus	0.0462444						M00006	Streptococcus_parasanguinis	0.116769	0.365157	RA-deficient	RA-deficient
Streptococcus_dysgalactiae	HC1016	0.0121561	HC	Streptococcus	0.0134331						M00006	Streptococcus_pyogenes	-0.154995	0.228403	RA-deficient	RA-enriched
Streptococcus_gordonii	HC1016	0.201215	HC	Streptococcus	0.0794828						M00006	Streptococcus_salivarius	0.00898995	0.944701	RA-deficient	RA-deficient
Streptococcus_koreensis	HC1016	0.0522632	HC	Streptococcus	0.0418093						M00006	Streptococcus_sanguinis	0.475108	0.000115236	RA-deficient	RA-deficient
Streptococcus_parasanguinis	HC1016	2.17876	HC	Streptococcus	0.0950818						M00006	Streptococcus_sp__A12	0.600665	4.56788e-07	RA-deficient	RA-deficient
Streptococcus_pyogenes	HC1016	0.00645792	HC	Streptococcus	0.0284983						M00006	Streptococcus_sp__FDAARGOS_192	0.0404674	0.754279	RA-deficient	RA-deficient
Streptococcus_salivarius	HC1016	0.725886	HC	Streptococcus	0.0896302						M00006	Streptococcus_sp__I_G2	0.607565	3.18587e-07	RA-deficient	RA-deficient
Streptococcus_sanguinis	HC1016	0.351007	HC	Streptococcus	0.0702898						M00006	Streptococcus_sp__I_P16	0.578354	1.40358e-06	RA-deficient	RA-deficient
Streptococcus_sp__A12	HC1016	0.0445257	HC	Streptococcus	0.0819277						M00006	Streptococcus_sp__LPB0220	0.210597	0.100364	RA-deficient	RA-deficient
Streptococcus_sp__FDAARGOS_192	HC1016	0.0210332	HC	Streptococcus	0.0702898						M00006	Streptococcus_sp__oral_taxon_431	0.576994	1.49995e-06	RA-deficient	RA-deficient
Streptococcus_sp__I_G2	HC1016	0.0816737	HC	Streptococcus	0.0204966						M00006	Streptococcus_viridans	0.647604	3.22101e-08	RA-deficient	RA-deficient
Streptococcus_sp__I_P16	HC1016	0.0547424	HC	Streptococcus	0.0134331						M00008	Streptococcus_agalactiae	0.0827227	0.521741	RA-deficient	RA-enriched
Streptococcus_sp__LPB0220	HC1016	0.366242	HC	Streptococcus	0.0639833						M00008	Streptococcus_australis	0.651935	2.40824e-08	RA-deficient	RA-deficient
Streptococcus_sp__oral_taxon_431	HC1016	2.42542	HC	Streptococcus	0.0563085						M00008	Streptococcus_cristatus	0.367933	0.0034446	RA-deficient	RA-deficient
Streptococcus_viridans	HC1016	0.0157149	HC	Streptococcus	0.0328416						M00008	Streptococcus_dysgalactiae	-0.0543678	0.673982	RA-deficient	RA-enriched
Bacteroides_caccae	HC1019	0.00597855	HC	Bacteroides	0.0124106						M00008	Streptococcus_gordonii	0.412304	0.000956781	RA-deficient	RA-deficient
Bacteroides_fragilis	HC1019	0.137358	HC	Bacteroides	0.0660314						M00008	Streptococcus_koreensis	0.659792	1.34281e-08	RA-deficient	RA-deficient
Bacteroides_helcogenes	HC1019	0.00848409	HC	Bacteroides	0.0844332						M00008	Streptococcus_parasanguinis	0.033215	0.797297	RA-deficient	RA-deficient
Bacteroides_intestinalis	HC1019	0.00610259	HC	Bacteroides	0.0494161						M00008	Streptococcus_pyogenes	-0.143462	0.265232	RA-deficient	RA-enriched
Bacteroides_sp__A1C1	HC1019	0.0126269	HC	Bacteroides	0.00331499						M00008	Streptococcus_salivarius	-0.115761	0.369331	RA-deficient	RA-deficient
Bacteroides_uniformis	HC1019	0.00957561	HC	Bacteroides	0.035218						M00008	Streptococcus_sanguinis	0.36194	0.00404497	RA-deficient	RA-deficient
Bacteroides_xylanisolvens	HC1019	0.0161991	HC	Bacteroides	0.0681332						M00008	Streptococcus_sp__A12	0.617235	1.89991e-07	RA-deficient	RA-deficient
Bacteroides_zoogleoformans	HC1019	0.0845432	HC	Bacteroides	0.00415062						M00008	Streptococcus_sp__FDAARGOS_192	-0.0454534	0.725123	RA-deficient	RA-deficient
Neisseria_animaloris	HC1019	0.0226987	HC	Neisseria	0.0190116						M00008	Streptococcus_sp__I_G2	0.642064	4.57727e-08	RA-deficient	RA-deficient
Neisseria_canis	HC1019	0.0362682	HC	Neisseria	0.0204966						M00008	Streptococcus_sp__I_P16	0.622372	1.4342e-07	RA-deficient	RA-deficient
Neisseria_chenwenguii	HC1019	0.0241127	HC	Neisseria	0.000355924						M00008	Streptococcus_sp__LPB0220	0.123467	0.338147	RA-deficient	RA-deficient
Neisseria_elongata	HC1019	1.2866	HC	Neisseria	0.0639833						M00008	Streptococcus_sp__oral_taxon_431	0.553272	4.60455e-06	RA-deficient	RA-deficient
Neisseria_flavescens	HC1019	0.787085	HC	Neisseria	0.0747709						M00008	Streptococcus_viridans	0.644381	3.96102e-08	RA-deficient	RA-deficient
Neisseria_gonorrhoeae	HC1019	0.17891	HC	Neisseria	0.0794828						M00014	Streptococcus_agalactiae	-0.184206	0.151499	RA-enriched	RA-enriched
Neisseria_lactamica	HC1019	0.159709	HC	Neisseria	0.0418093						M00014	Streptococcus_australis	-0.534285	1.07513e-05	RA-enriched	RA-deficient
Neisseria_meningitidis	HC1019	1.02218	HC	Neisseria	0.0639833						M00014	Streptococcus_cristatus	-0.163204	0.204468	RA-enriched	RA-deficient
Neisseria_perflava	HC1019	0.0139665	HC	Neisseria	0.0478082						M00014	Streptococcus_dysgalactiae	0.0956662	0.458535	RA-enriched	RA-enriched
Neisseria_sp__KEM232	HC1019	0.0384017	HC	Neisseria	0.0563085						M00014	Streptococcus_gordonii	-0.314195	0.0131956	RA-enriched	RA-deficient
Neisseria_sp__oral_taxon_014	HC1019	3.55292	HC	Neisseria	0.0923237						M00014	Streptococcus_koreensis	-0.57921	1.34595e-06	RA-enriched	RA-deficient
Neisseria_subflava	HC1019	6.0468	HC	Neisseria	0.0681332						M00014	Streptococcus_parasanguinis	-0.0603107	0.640675	RA-enriched	RA-deficient
Neisseria_zoodegmatis	HC1019	0.0129494	HC	Neisseria	0.0619879						M00014	Streptococcus_pyogenes	0.0785928	0.542794	RA-enriched	RA-enriched
Streptococcus_agalactiae	HC1019	0.00999733	HC	Streptococcus	0.0295349						M00014	Streptococcus_salivarius	0.02561	0.843062	RA-enriched	RA-deficient
Streptococcus_australis	HC1019	0.125872	HC	Streptococcus	0.0204966						M00014	Streptococcus_sanguinis	-0.201833	0.11558	RA-enriched	RA-deficient
Streptococcus_cristatus	HC1019	0.466699	HC	Streptococcus	0.0462444						M00014	Streptococcus_sp__A12	-0.578706	1.37958e-06	RA-enriched	RA-deficient
Streptococcus_dysgalactiae	HC1019	0.00543279	HC	Streptococcus	0.0134331						M00014	Streptococcus_sp__FDAARGOS_192	-0.00556521	0.96581	RA-enriched	RA-deficient
Streptococcus_gordonii	HC1019	0.131999	HC	Streptococcus	0.0794828						M00014	Streptococcus_sp__I_G2	-0.551157	5.07179e-06	RA-enriched	RA-deficient
Streptococcus_koreensis	HC1019	0.016472	HC	Streptococcus	0.0418093						M00014	Streptococcus_sp__I_P16	-0.537609	9.29743e-06	RA-enriched	RA-deficient
Streptococcus_parasanguinis	HC1019	0.725538	HC	Streptococcus	0.0950818						M00014	Streptococcus_sp__LPB0220	-0.0696784	0.589606	RA-enriched	RA-deficient
Streptococcus_pyogenes	HC1019	0.00312572	HC	Streptococcus	0.0284983						M00014	Streptococcus_sp__oral_taxon_431	-0.55433	4.38642e-06	RA-enriched	RA-deficient
Streptococcus_salivarius	HC1019	0.717451	HC	Streptococcus	0.0896302						M00014	Streptococcus_viridans	-0.562741	2.96737e-06	RA-enriched	RA-deficient
Streptococcus_sanguinis	HC1019	0.241648	HC	Streptococcus	0.0702898						M00015	Streptococcus_agalactiae	-0.095918	0.457349	RA-deficient	RA-enriched
Streptococcus_sp__A12	HC1019	0.0175139	HC	Streptococcus	0.0819277						M00015	Streptococcus_australis	0.465639	0.000162533	RA-deficient	RA-deficient
Streptococcus_sp__FDAARGOS_192	HC1019	0.00858332	HC	Streptococcus	0.0702898						M00015	Streptococcus_cristatus	0.531515	1.21227e-05	RA-deficient	RA-deficient
Streptococcus_sp__I_G2	HC1019	0.0224754	HC	Streptococcus	0.0204966						M00015	Streptococcus_dysgalactiae	-0.254564	0.0461283	RA-deficient	RA-enriched
Streptococcus_sp__I_P16	HC1019	0.02059	HC	Streptococcus	0.0134331						M00015	Streptococcus_gordonii	0.599607	4.82449e-07	RA-deficient	RA-deficient
Streptococcus_sp__LPB0220	HC1019	0.212152	HC	Streptococcus	0.0639833						M00015	Streptococcus_koreensis	0.331017	0.00886886	RA-deficient	RA-deficient
Streptococcus_sp__oral_taxon_431	HC1019	0.300193	HC	Streptococcus	0.0563085						M00015	Streptococcus_parasanguinis	0.369545	0.00329734	RA-deficient	RA-deficient
Streptococcus_viridans	HC1019	0.00878177	HC	Streptococcus	0.0328416						M00015	Streptococcus_pyogenes	-0.28997	0.0225801	RA-deficient	RA-enriched
Bacteroides_caccae	HC1023	0.0152241	HC	Bacteroides	0.0124106						M00015	Streptococcus_salivarius	0.418348	0.000793166	RA-deficient	RA-deficient
Bacteroides_fragilis	HC1023	0.084853	HC	Bacteroides	0.0660314						M00015	Streptococcus_sanguinis	0.517867	2.16128e-05	RA-deficient	RA-deficient
Bacteroides_helcogenes	HC1023	0.0041731	HC	Bacteroides	0.0844332						M00015	Streptococcus_sp__A12	0.3218	0.0110537	RA-deficient	RA-deficient
Bacteroides_intestinalis	HC1023	0.0119783	HC	Bacteroides	0.0494161						M00015	Streptococcus_sp__FDAARGOS_192	0.403591	0.00124672	RA-deficient	RA-deficient
Bacteroides_sp__A1C1	HC1023	0.0141422	HC	Bacteroides	0.00331499						M00015	Streptococcus_sp__I_G2	0.340938	0.00694844	RA-deficient	RA-deficient
Bacteroides_uniformis	HC1023	0.0112055	HC	Bacteroides	0.035218						M00015	Streptococcus_sp__I_P16	0.330815	0.00891225	RA-deficient	RA-deficient
Bacteroides_xylanisolvens	HC1023	0.0170015	HC	Bacteroides	0.0681332						M00015	Streptococcus_sp__LPB0220	0.445494	0.0003278	RA-deficient	RA-deficient
Bacteroides_zoogleoformans	HC1023	0.0924264	HC	Bacteroides	0.00415062						M00015	Streptococcus_sp__oral_taxon_431	0.305935	0.0159205	RA-deficient	RA-deficient
Neisseria_animaloris	HC1023	0.000231839	HC	Neisseria	0.0190116						M00015	Streptococcus_viridans	0.3979	0.00147677	RA-deficient	RA-deficient
Neisseria_canis	HC1023	0.000309119	HC	Neisseria	0.0204966						M00016	Streptococcus_agalactiae	-0.368638	0.00337947	RA-deficient	RA-enriched
Neisseria_chenwenguii	HC1023	0.000231839	HC	Neisseria	0.000355924						M00016	Streptococcus_australis	0.25255	0.0479252	RA-deficient	RA-deficient
Neisseria_elongata	HC1023	0.0140649	HC	Neisseria	0.0639833						M00016	Streptococcus_cristatus	0.178112	0.165683	RA-deficient	RA-deficient
Neisseria_flavescens	HC1023	0.00471406	HC	Neisseria	0.0747709						M00016	Streptococcus_dysgalactiae	-0.545265	6.61964e-06	RA-deficient	RA-enriched
Neisseria_gonorrhoeae	HC1023	0.00170015	HC	Neisseria	0.0794828						M00016	Streptococcus_gordonii	0.22767	0.0752517	RA-deficient	RA-deficient
Neisseria_lactamica	HC1023	0.00100464	HC	Neisseria	0.0418093						M00016	Streptococcus_koreensis	0.24842	0.0517895	RA-deficient	RA-deficient
Neisseria_meningitidis	HC1023	0.00842348	HC	Neisseria	0.0639833						M00016	Streptococcus_parasanguinis	0.354486	0.00492031	RA-deficient	RA-deficient
Neisseria_perflava	HC1023	0	HC	Neisseria	0.0478082						M00016	Streptococcus_pyogenes	-0.534789	1.05181e-05	RA-deficient	RA-enriched
Neisseria_sp__KEM232	HC1023	0.000463678	HC	Neisseria	0.0563085						M00016	Streptococcus_salivarius	0.354486	0.00492031	RA-deficient	RA-deficient
Neisseria_sp__oral_taxon_014	HC1023	0.0108964	HC	Neisseria	0.0923237						M00016	Streptococcus_sanguinis	0.289164	0.0229713	RA-deficient	RA-deficient
Neisseria_subflava	HC1023	0.0363987	HC	Neisseria	0.0681332						M00016	Streptococcus_sp__A12	0.222331	0.0824953	RA-deficient	RA-deficient
Neisseria_zoodegmatis	HC1023	0.000231839	HC	Neisseria	0.0619879						M00016	Streptococcus_sp__FDAARGOS_192	0.38128	0.00238383	RA-deficient	RA-deficient
Streptococcus_agalactiae	HC1023	0.0112055	HC	Streptococcus	0.0295349						M00016	Streptococcus_sp__I_G2	0.239808	0.0606718	RA-deficient	RA-deficient
Streptococcus_australis	HC1023	0.293122	HC	Streptococcus	0.0204966						M00016	Streptococcus_sp__I_P16	0.283826	0.0257118	RA-deficient	RA-deficient
Streptococcus_cristatus	HC1023	0.420478	HC	Streptococcus	0.0462444						M00016	Streptococcus_sp__LPB0220	0.387928	0.00197375	RA-deficient	RA-deficient
Streptococcus_dysgalactiae	HC1023	0.0146059	HC	Streptococcus	0.0134331						M00016	Streptococcus_sp__oral_taxon_431	0.202538	0.114293	RA-deficient	RA-deficient
Streptococcus_gordonii	HC1023	0.108346	HC	Streptococcus	0.0794828						M00016	Streptococcus_viridans	0.278286	0.0288438	RA-deficient	RA-deficient
Streptococcus_koreensis	HC1023	0.0460587	HC	Streptococcus	0.0418093						M00019	Streptococcus_agalactiae	-0.184156	0.151612	RA-deficient	RA-enriched
Streptococcus_parasanguinis	HC1023	3.36816	HC	Streptococcus	0.0950818						M00019	Streptococcus_australis	0.399612	0.00140382	RA-deficient	RA-deficient
Streptococcus_pyogenes	HC1023	0.00734157	HC	Streptococcus	0.0284983						M00019	Streptococcus_cristatus	0.316512	0.0125079	RA-deficient	RA-deficient
Streptococcus_salivarius	HC1023	3.77403	HC	Streptococcus	0.0896302						M00019	Streptococcus_dysgalactiae	-0.346176	0.00609049	RA-deficient	RA-enriched
Streptococcus_sanguinis	HC1023	0.179675	HC	Streptococcus	0.0702898						M00019	Streptococcus_gordonii	0.435018	0.000464775	RA-deficient	RA-deficient
Streptococcus_sp__A12	HC1023	0.0530911	HC	Streptococcus	0.0819277						M00019	Streptococcus_koreensis	0.268414	0.0352231	RA-deficient	RA-deficient
Streptococcus_sp__FDAARGOS_192	HC1023	0.0659195	HC	Streptococcus	0.0702898						M00019	Streptococcus_parasanguinis	0.463524	0.000175292	RA-deficient	RA-deficient
Streptococcus_sp__I_G2	HC1023	0.0796753	HC	Streptococcus	0.0204966						M00019	Streptococcus_pyogenes	-0.376495	0.0027246	RA-deficient	RA-enriched
Streptococcus_sp__I_P16	HC1023	0.0658422	HC	Streptococcus	0.0134331						M00019	Streptococcus_salivarius	0.521946	1.82246e-05	RA-deficient	RA-deficient
Streptococcus_sp__LPB0220	HC1023	1.75201	HC	Streptococcus	0.0639833						M00019	Streptococcus_sanguinis	0.304676	0.0163758	RA-deficient	RA-deficient
Streptococcus_sp__oral_taxon_431	HC1023	0.138099	HC	Streptococcus	0.0563085						M00019	Streptococcus_sp__A12	0.366624	0.00356853	RA-deficient	RA-deficient
Streptococcus_viridans	HC1023	0.0357032	HC	Streptococcus	0.0328416						M00019	Streptococcus_sp__FDAARGOS_192	0.523205	1.72835e-05	RA-deficient	RA-deficient
Bacteroides_caccae	HC1024	0.0176247	HC	Bacteroides	0.0124106						M00019	Streptococcus_sp__I_G2	0.272544	0.0324235	RA-deficient	RA-deficient
Bacteroides_fragilis	HC1024	0.200928	HC	Bacteroides	0.0660314						M00019	Streptococcus_sp__I_P16	0.317318	0.0122761	RA-deficient	RA-deficient
Bacteroides_helcogenes	HC1024	0.00931849	HC	Bacteroides	0.0844332						M00019	Streptococcus_sp__LPB0220	0.548689	5.67323e-06	RA-deficient	RA-deficient
Bacteroides_intestinalis	HC1024	0.00777037	HC	Bacteroides	0.0494161						M00019	Streptococcus_sp__oral_taxon_431	0.326333	0.00992675	RA-deficient	RA-deficient
Bacteroides_sp__A1C1	HC1024	0.00643065	HC	Bacteroides	0.00331499						M00019	Streptococcus_viridans	0.40072	0.00135837	RA-deficient	RA-deficient
Bacteroides_uniformis	HC1024	0.0118491	HC	Bacteroides	0.035218						M00023	Streptococcus_agalactiae	-0.317015	0.0123626	RA-deficient	RA-enriched
Bacteroides_xylanisolvens	HC1024	0.0289677	HC	Bacteroides	0.0681332						M00023	Streptococcus_australis	0.412052	0.000964219	RA-deficient	RA-deficient
Bacteroides_zoogleoformans	HC1024	0.0832412	HC	Bacteroides	0.00415062						M00023	Streptococcus_cristatus	0.514341	2.5005e-05	RA-deficient	RA-deficient
Neisseria_animaloris	HC1024	0.00172675	HC	Neisseria	0.0190116						M00023	Streptococcus_dysgalactiae	-0.485432	7.83562e-05	RA-deficient	RA-enriched
Neisseria_canis	HC1024	0.00110155	HC	Neisseria	0.0204966						M00023	Streptococcus_gordonii	0.578051	1.42448e-06	RA-deficient	RA-deficient
Neisseria_chenwenguii	HC1024	0.00330464	HC	Neisseria	0.000355924						M00023	Streptococcus_koreensis	0.216187	0.0915067	RA-deficient	RA-deficient
Neisseria_elongata	HC1024	0.107654	HC	Neisseria	0.0639833						M00023	Streptococcus_parasanguinis	0.63456	7.18222e-08	RA-deficient	RA-deficient
Neisseria_flavescens	HC1024	0.1212	HC	Neisseria	0.0747709						M00023	Streptococcus_pyogenes	-0.548639	5.68618e-06	RA-deficient	RA-enriched
Neisseria_gonorrhoeae	HC1024	0.0310219	HC	Neisseria	0.0794828						M00023	Streptococcus_salivarius	0.581325	1.21304e-06	RA-deficient	RA-deficient
Neisseria_lactamica	HC1024	0.0189645	HC	Neisseria	0.0418093						M00023	Streptococcus_sanguinis	0.520536	1.93354e-05	RA-deficient	RA-deficient
Neisseria_meningitidis	HC1024	0.171484	HC	Neisseria	0.0639833						M00023	Streptococcus_sp__A12	0.28856	0.0232685	RA-deficient	RA-deficient
Neisseria_perflava	HC1024	0.00214355	HC	Neisseria	0.0478082						M00023	Streptococcus_sp__FDAARGOS_192	0.56959	2.14458e-06	RA-deficient	RA-deficient
Neisseria_sp__KEM232	HC1024	0.00410847	HC	Neisseria	0.0563085						M00023	Streptococcus_sp__I_G2	0.22631	0.0770465	RA-deficient	RA-deficient
Neisseria_sp__oral_taxon_014	HC1024	0.0902375	HC	Neisseria	0.0923237						M00023	Streptococcus_sp__I_P16	0.258694	0.0426182	RA-deficient	RA-deficient
Neisseria_subflava	HC1024	1.02706	HC	Neisseria	0.0681332						M00023	Streptococcus_sp__LPB0220	0.656418	1.74527e-08	RA-deficient	RA-deficient
Neisseria_zoodegmatis	HC1024	0.00130995	HC	Neisseria	0.0619879						M00023	Streptococcus_sp__oral_taxon_431	0.255874	0.0449904	RA-deficient	RA-deficient
Streptococcus_agalactiae	HC1024	0.0155705	HC	Streptococcus	0.0295349						M00023	Streptococcus_viridans	0.369243	0.00332452	RA-deficient	RA-deficient
Streptococcus_australis	HC1024	0.615615	HC	Streptococcus	0.0204966						M00027	Streptococcus_agalactiae	-0.208935	0.103122	RA-deficient	RA-enriched
Streptococcus_cristatus	HC1024	0.461667	HC	Streptococcus	0.0462444						M00027	Streptococcus_australis	0.462214	0.000183645	RA-deficient	RA-deficient
Streptococcus_dysgalactiae	HC1024	0.0102116	HC	Streptococcus	0.0134331						M00027	Streptococcus_cristatus	0.401727	0.00131821	RA-deficient	RA-deficient
Streptococcus_gordonii	HC1024	0.255291	HC	Streptococcus	0.0794828						M00027	Streptococcus_dysgalactiae	-0.235124	0.0659995	RA-deficient	RA-enriched
Streptococcus_koreensis	HC1024	0.154068	HC	Streptococcus	0.0418093						M00027	Streptococcus_gordonii	0.352321	0.00520429	RA-deficient	RA-deficient
Streptococcus_parasanguinis	HC1024	3.6727	HC	Streptococcus	0.0950818						M00027	Streptococcus_koreensis	0.499383	4.56841e-05	RA-deficient	RA-deficient
Streptococcus_pyogenes	HC1024	0.0143796	HC	Streptococcus	0.0284983						M00027	Streptococcus_parasanguinis	0.104631	0.417356	RA-deficient	RA-deficient
Streptococcus_salivarius	HC1024	3.44052	HC	Streptococcus	0.0896302						M00027	Streptococcus_pyogenes	-0.362695	0.00396449	RA-deficient	RA-enriched
Streptococcus_sanguinis	HC1024	0.410162	HC	Streptococcus	0.0702898						M00027	Streptococcus_salivarius	-0.0209766	0.871214	RA-deficient	RA-deficient
Streptococcus_sp__A12	HC1024	0.178242	HC	Streptococcus	0.0819277						M00027	Streptococcus_sanguinis	0.363803	0.00384903	RA-deficient	RA-deficient
Streptococcus_sp__FDAARGOS_192	HC1024	0.0493016	HC	Streptococcus	0.0702898						M00027	Streptococcus_sp__A12	0.459495	0.000202176	RA-deficient	RA-deficient
Streptococcus_sp__I_G2	HC1024	0.20203	HC	Streptococcus	0.0204966						M00027	Streptococcus_sp__FDAARGOS_192	0.027675	0.830578	RA-deficient	RA-deficient
Streptococcus_sp__I_P16	HC1024	0.159426	HC	Streptococcus	0.0134331						M00027	Streptococcus_sp__I_G2	0.474403	0.000118264	RA-deficient	RA-deficient
Streptococcus_sp__LPB0220	HC1024	1.37863	HC	Streptococcus	0.0639833						M00027	Streptococcus_sp__I_P16	0.479187	9.90805e-05	RA-deficient	RA-deficient
Streptococcus_sp__oral_taxon_431	HC1024	1.03206	HC	Streptococcus	0.0563085						M00027	Streptococcus_sp__LPB0220	0.173428	0.177234	RA-deficient	RA-deficient
Streptococcus_viridans	HC1024	0.0667775	HC	Streptococcus	0.0328416						M00027	Streptococcus_sp__oral_taxon_431	0.382438	0.0023073	RA-deficient	RA-deficient
Bacteroides_caccae	HC1028	0.00522299	HC	Bacteroides	0.0124106						M00027	Streptococcus_viridans	0.49762	4.8965e-05	RA-deficient	RA-deficient
Bacteroides_fragilis	HC1028	0.0764207	HC	Bacteroides	0.0660314						M00029	Streptococcus_agalactiae	-0.099242	0.441848	RA-deficient	RA-enriched
Bacteroides_helcogenes	HC1028	0.00778868	HC	Bacteroides	0.0844332						M00029	Streptococcus_australis	0.105386	0.413987	RA-deficient	RA-deficient
Bacteroides_intestinalis	HC1028	0.00806357	HC	Bacteroides	0.0494161						M00029	Streptococcus_cristatus	0.17514	0.172944	RA-deficient	RA-deficient
Bacteroides_sp__A1C1	HC1028	0.0108125	HC	Bacteroides	0.00331499						M00029	Streptococcus_dysgalactiae	-0.133489	0.300152	RA-deficient	RA-enriched
Bacteroides_uniformis	HC1028	0.015669	HC	Bacteroides	0.035218						M00029	Streptococcus_gordonii	0.146886	0.2539	RA-deficient	RA-deficient
Bacteroides_xylanisolvens	HC1028	0.0203422	HC	Bacteroides	0.0681332						M00029	Streptococcus_koreensis	0.118783	0.356898	RA-deficient	RA-deficient
Bacteroides_zoogleoformans	HC1028	0.0570864	HC	Bacteroides	0.00415062						M00029	Streptococcus_parasanguinis	0.115107	0.372059	RA-deficient	RA-deficient
Neisseria_animaloris	HC1028	0.0197924	HC	Neisseria	0.0190116						M00029	Streptococcus_pyogenes	-0.12115	0.347343	RA-deficient	RA-enriched
Neisseria_canis	HC1028	0.00723889	HC	Neisseria	0.0204966						M00029	Streptococcus_salivarius	0.210445	0.100612	RA-deficient	RA-deficient
Neisseria_chenwenguii	HC1028	0.0185096	HC	Neisseria	0.000355924						M00029	Streptococcus_sanguinis	0.244945	0.0552359	RA-deficient	RA-deficient
Neisseria_elongata	HC1028	0.614114	HC	Neisseria	0.0639833						M00029	Streptococcus_sp__A12	0.0472161	0.714906	RA-deficient	RA-deficient
Neisseria_flavescens	HC1028	0.0788031	HC	Neisseria	0.0747709						M00029	Streptococcus_sp__FDAARGOS_192	0.214726	0.093759	RA-deficient	RA-deficient
Neisseria_gonorrhoeae	HC1028	0.0544291	HC	Neisseria	0.0794828						M00029	Streptococcus_sp__I_G2	0.131576	0.307182	RA-deficient	RA-deficient
Neisseria_lactamica	HC1028	0.0784365	HC	Neisseria	0.0418093						M00029	Streptococcus_sp__I_P16	0.120949	0.34815	RA-deficient	RA-deficient
Neisseria_meningitidis	HC1028	0.321535	HC	Neisseria	0.0639833						M00029	Streptococcus_sp__LPB0220	0.1488	0.247714	RA-deficient	RA-deficient
Neisseria_perflava	HC1028	0.00412342	HC	Neisseria	0.0478082						M00029	Streptococcus_sp__oral_taxon_431	0.0283297	0.826628	RA-deficient	RA-deficient
Neisseria_sp__KEM232	HC1028	0.0159439	HC	Neisseria	0.0563085						M00029	Streptococcus_viridans	0.0791468	0.539946	RA-deficient	RA-deficient
Neisseria_sp__oral_taxon_014	HC1028	0.559227	HC	Neisseria	0.0923237						M00032	Streptococcus_agalactiae	-0.104127	0.419611	RA-deficient	RA-enriched
Neisseria_subflava	HC1028	0.750187	HC	Neisseria	0.0681332						M00032	Streptococcus_australis	0.601823	4.30172e-07	RA-deficient	RA-deficient
Neisseria_zoodegmatis	HC1028	0.00971294	HC	Neisseria	0.0619879						M00032	Streptococcus_cristatus	0.412254	0.000958265	RA-deficient	RA-deficient
Streptococcus_agalactiae	HC1028	0.0263899	HC	Streptococcus	0.0295349						M00032	Streptococcus_dysgalactiae	-0.133943	0.298502	RA-deficient	RA-enriched
Streptococcus_australis	HC1028	0.256935	HC	Streptococcus	0.0204966						M00032	Streptococcus_gordonii	0.340233	0.0070717	RA-deficient	RA-deficient
Streptococcus_cristatus	HC1028	0.814146	HC	Streptococcus	0.0462444						M00032	Streptococcus_koreensis	0.637179	6.15386e-08	RA-deficient	RA-deficient
Streptococcus_dysgalactiae	HC1028	0.0117288	HC	Streptococcus	0.0134331						M00032	Streptococcus_parasanguinis	-0.0592531	0.646553	RA-deficient	RA-deficient
Streptococcus_gordonii	HC1028	0.405286	HC	Streptococcus	0.0794828						M00032	Streptococcus_pyogenes	-0.26781	0.0356493	RA-deficient	RA-enriched
Streptococcus_koreensis	HC1028	0.0414174	HC	Streptococcus	0.0418093						M00032	Streptococcus_salivarius	-0.126993	0.32445	RA-deficient	RA-deficient
Streptococcus_parasanguinis	HC1028	1.02884	HC	Streptococcus	0.0950818						M00032	Streptococcus_sanguinis	0.423535	0.00067347	RA-deficient	RA-deficient
Streptococcus_pyogenes	HC1028	0.0147527	HC	Streptococcus	0.0284983						M00032	Streptococcus_sp__A12	0.527788	1.42273e-05	RA-deficient	RA-deficient
Streptococcus_salivarius	HC1028	1.50945	HC	Streptococcus	0.0896302						M00032	Streptococcus_sp__FDAARGOS_192	-0.0879605	0.495646	RA-deficient	RA-deficient
Streptococcus_sanguinis	HC1028	0.710969	HC	Streptococcus	0.0702898						M00032	Streptococcus_sp__I_G2	0.618897	1.73565e-07	RA-deficient	RA-deficient
Streptococcus_sp__A12	HC1028	0.039035	HC	Streptococcus	0.0819277						M00032	Streptococcus_sp__I_P16	0.596182	5.75272e-07	RA-deficient	RA-deficient
Streptococcus_sp__FDAARGOS_192	HC1028	0.0304217	HC	Streptococcus	0.0702898						M00032	Streptococcus_sp__LPB0220	-0.00959432	0.940979	RA-deficient	RA-deficient
Streptococcus_sp__I_G2	HC1028	0.0498475	HC	Streptococcus	0.0204966						M00032	Streptococcus_sp__oral_taxon_431	0.440659	0.000385619	RA-deficient	RA-deficient
Streptococcus_sp__I_P16	HC1028	0.0401346	HC	Streptococcus	0.0134331						M00032	Streptococcus_viridans	0.592153	7.06212e-07	RA-deficient	RA-deficient
Streptococcus_sp__LPB0220	HC1028	0.361211	HC	Streptococcus	0.0639833						M00036	Streptococcus_agalactiae	-0.112941	0.381169	RA-deficient	RA-enriched
Streptococcus_sp__oral_taxon_431	HC1028	1.3687	HC	Streptococcus	0.0563085						M00036	Streptococcus_australis	0.605953	3.46768e-07	RA-deficient	RA-deficient
Streptococcus_viridans	HC1028	0.0149359	HC	Streptococcus	0.0328416						M00036	Streptococcus_cristatus	0.411347	0.000985325	RA-deficient	RA-deficient
Bacteroides_caccae	HC1029	0.0151551	HC	Bacteroides	0.0124106						M00036	Streptococcus_dysgalactiae	-0.13223	0.304765	RA-deficient	RA-enriched
Bacteroides_fragilis	HC1029	0.232587	HC	Bacteroides	0.0660314						M00036	Streptococcus_gordonii	0.35086	0.00540391	RA-deficient	RA-deficient
Bacteroides_helcogenes	HC1029	0.0182249	HC	Bacteroides	0.0844332						M00036	Streptococcus_koreensis	0.631689	8.48448e-08	RA-deficient	RA-deficient
Bacteroides_intestinalis	HC1029	0.01213	HC	Bacteroides	0.0494161						M00036	Streptococcus_parasanguinis	-0.0397119	0.758727	RA-deficient	RA-deficient
Bacteroides_sp__A1C1	HC1029	0.0198194	HC	Bacteroides	0.00331499						M00036	Streptococcus_pyogenes	-0.271436	0.0331556	RA-deficient	RA-enriched
Bacteroides_uniformis	HC1029	0.027464	HC	Bacteroides	0.035218						M00036	Streptococcus_salivarius	-0.0988391	0.443711	RA-deficient	RA-deficient
Bacteroides_xylanisolvens	HC1029	0.0927188	HC	Bacteroides	0.0681332						M00036	Streptococcus_sanguinis	0.423485	0.000674548	RA-deficient	RA-deficient
Bacteroides_zoogleoformans	HC1029	0.181414	HC	Bacteroides	0.00415062						M00036	Streptococcus_sp__A12	0.531465	1.21491e-05	RA-deficient	RA-deficient
Neisseria_animaloris	HC1029	0.00287604	HC	Neisseria	0.0190116						M00036	Streptococcus_sp__FDAARGOS_192	-0.0612173	0.635654	RA-deficient	RA-deficient
Neisseria_canis	HC1029	0.00120704	HC	Neisseria	0.0204966						M00036	Streptococcus_sp__I_G2	0.614666	2.18276e-07	RA-deficient	RA-deficient
Neisseria_chenwenguii	HC1029	0.00514111	HC	Neisseria	0.000355924						M00036	Streptococcus_sp__I_P16	0.592607	6.90177e-07	RA-deficient	RA-deficient
Neisseria_elongata	HC1029	0.3065	HC	Neisseria	0.0639833						M00036	Streptococcus_sp__LPB0220	-0.0139256	0.91435	RA-deficient	RA-deficient
Neisseria_flavescens	HC1029	0.332339	HC	Neisseria	0.0747709						M00036	Streptococcus_sp__oral_taxon_431	0.423334	0.000677793	RA-deficient	RA-deficient
Neisseria_gonorrhoeae	HC1029	0.0548087	HC	Neisseria	0.0794828						M00036	Streptococcus_viridans	0.592909	6.79681e-07	RA-deficient	RA-deficient
Neisseria_lactamica	HC1029	0.0552111	HC	Neisseria	0.0418093						M00114	Streptococcus_agalactiae	-0.307094	0.0155113	RA-deficient	RA-enriched
Neisseria_meningitidis	HC1029	0.363231	HC	Neisseria	0.0639833						M00114	Streptococcus_australis	0.474856	0.000116309	RA-deficient	RA-deficient
Neisseria_perflava	HC1029	0.00531993	HC	Neisseria	0.0478082						M00114	Streptococcus_cristatus	0.558611	3.59906e-06	RA-deficient	RA-deficient
Neisseria_sp__KEM232	HC1029	0.0067505	HC	Neisseria	0.0563085						M00114	Streptococcus_dysgalactiae	-0.312735	0.0136457	RA-deficient	RA-enriched
Neisseria_sp__oral_taxon_014	HC1029	0.0338866	HC	Neisseria	0.0923237						M00114	Streptococcus_gordonii	0.480899	9.29445e-05	RA-deficient	RA-deficient
Neisseria_subflava	HC1029	2.81509	HC	Neisseria	0.0681332						M00114	Streptococcus_koreensis	0.357055	0.00460137	RA-deficient	RA-deficient
Neisseria_zoodegmatis	HC1029	0.00274193	HC	Neisseria	0.0619879						M00114	Streptococcus_parasanguinis	0.275465	0.0305582	RA-deficient	RA-deficient
Streptococcus_agalactiae	HC1029	0.0131583	HC	Streptococcus	0.0295349						M00114	Streptococcus_pyogenes	-0.423636	0.000671317	RA-deficient	RA-enriched
Streptococcus_australis	HC1029	0.210339	HC	Streptococcus	0.0204966						M00114	Streptococcus_salivarius	0.256982	0.0440457	RA-deficient	RA-deficient
Streptococcus_cristatus	HC1029	0.308735	HC	Streptococcus	0.0462444						M00114	Streptococcus_sanguinis	0.648057	3.12682e-08	RA-deficient	RA-deficient
Streptococcus_dysgalactiae	HC1029	0.0224719	HC	Streptococcus	0.0134331						M00114	Streptococcus_sp__A12	0.301252	0.0176713	RA-deficient	RA-deficient
Streptococcus_gordonii	HC1029	0.102167	HC	Streptococcus	0.0794828						M00114	Streptococcus_sp__FDAARGOS_192	0.233411	0.0680392	RA-deficient	RA-deficient
Streptococcus_koreensis	HC1029	0.0652102	HC	Streptococcus	0.0418093						M00114	Streptococcus_sp__I_G2	0.378862	0.00255091	RA-deficient	RA-deficient
Streptococcus_parasanguinis	HC1029	0.623997	HC	Streptococcus	0.0950818						M00114	Streptococcus_sp__I_P16	0.387877	0.0019766	RA-deficient	RA-deficient
Streptococcus_pyogenes	HC1029	0.00496229	HC	Streptococcus	0.0284983						M00114	Streptococcus_sp__LPB0220	0.302511	0.0171851	RA-deficient	RA-deficient
Streptococcus_salivarius	HC1029	0.353232	HC	Streptococcus	0.0896302						M00114	Streptococcus_sp__oral_taxon_431	0.260457	0.0411889	RA-deficient	RA-deficient
Streptococcus_sanguinis	HC1029	0.0809613	HC	Streptococcus	0.0702898						M00114	Streptococcus_viridans	0.399461	0.00141012	RA-deficient	RA-deficient
Streptococcus_sp__A12	HC1029	0.0273597	HC	Streptococcus	0.0819277						M00118	Streptococcus_agalactiae	0.00591776	0.963635	RA-deficient	RA-enriched
Streptococcus_sp__FDAARGOS_192	HC1029	0.00828539	HC	Streptococcus	0.0702898						M00118	Streptococcus_australis	0.649165	2.90599e-08	RA-deficient	RA-deficient
Streptococcus_sp__I_G2	HC1029	0.0893063	HC	Streptococcus	0.0204966						M00118	Streptococcus_cristatus	0.450782	0.00027373	RA-deficient	RA-deficient
Streptococcus_sp__I_P16	HC1029	0.0553452	HC	Streptococcus	0.0134331						M00118	Streptococcus_dysgalactiae	0.0027952	0.982901	RA-deficient	RA-enriched
Streptococcus_sp__LPB0220	HC1029	0.223229	HC	Streptococcus	0.0639833						M00118	Streptococcus_gordonii	0.421823	0.000711029	RA-deficient	RA-deficient
Streptococcus_sp__oral_taxon_431	HC1029	0.859743	HC	Streptococcus	0.0563085						M00118	Streptococcus_koreensis	0.686586	0	RA-deficient	RA-deficient
Streptococcus_viridans	HC1029	0.0129496	HC	Streptococcus	0.0328416						M00118	Streptococcus_parasanguinis	-0.0353806	0.784381	RA-deficient	RA-deficient
Bacteroides_caccae	HC1030	0.00675901	HC	Bacteroides	0.0124106						M00118	Streptococcus_pyogenes	-0.139281	0.279521	RA-deficient	RA-enriched
Bacteroides_fragilis	HC1030	0.0806075	HC	Bacteroides	0.0660314						M00118	Streptococcus_salivarius	-0.0258619	0.841538	RA-deficient	RA-deficient
Bacteroides_helcogenes	HC1030	0.00694677	HC	Bacteroides	0.0844332						M00118	Streptococcus_sanguinis	0.471179	0.000133059	RA-deficient	RA-deficient
Bacteroides_intestinalis	HC1030	0.00388018	HC	Bacteroides	0.0494161						M00118	Streptococcus_sp__A12	0.56118	3.19276e-06	RA-deficient	RA-deficient
Bacteroides_sp__A1C1	HC1030	0.0129548	HC	Bacteroides	0.00331499						M00118	Streptococcus_sp__FDAARGOS_192	-0.00234192	0.985699	RA-deficient	RA-deficient
Bacteroides_uniformis	HC1030	0.0130799	HC	Bacteroides	0.035218						M00118	Streptococcus_sp__I_G2	0.680743	7.62046e-11	RA-deficient	RA-deficient
Bacteroides_xylanisolvens	HC1030	0.0138935	HC	Bacteroides	0.0681332						M00118	Streptococcus_sp__I_P16	0.653345	2.18204e-08	RA-deficient	RA-deficient
Bacteroides_zoogleoformans	HC1030	0.0483144	HC	Bacteroides	0.00415062						M00118	Streptococcus_sp__LPB0220	0.041525	0.748064	RA-deficient	RA-deficient
Neisseria_animaloris	HC1030	0.00262851	HC	Neisseria	0.0190116						M00118	Streptococcus_sp__oral_taxon_431	0.455315	0.00023403	RA-deficient	RA-deficient
Neisseria_canis	HC1030	0.00388018	HC	Neisseria	0.0204966						M00118	Streptococcus_viridans	0.607917	3.12718e-07	RA-deficient	RA-deficient
Neisseria_chenwenguii	HC1030	0.00469376	HC	Neisseria	0.000355924						M00133	Streptococcus_agalactiae	0.11969	0.35322	RA-enriched	RA-enriched
Neisseria_elongata	HC1030	0.363547	HC	Neisseria	0.0639833						M00133	Streptococcus_australis	-0.636725	6.32185e-08	RA-enriched	RA-deficient
Neisseria_flavescens	HC1030	0.291326	HC	Neisseria	0.0747709						M00133	Streptococcus_cristatus	-0.620508	1.58916e-07	RA-enriched	RA-deficient
Neisseria_gonorrhoeae	HC1030	0.0475009	HC	Neisseria	0.0794828						M00133	Streptococcus_dysgalactiae	0.12387	0.336563	RA-enriched	RA-enriched
Neisseria_lactamica	HC1030	0.0567006	HC	Neisseria	0.0418093						M00133	Streptococcus_gordonii	-0.59034	7.73962e-07	RA-enriched	RA-deficient
Neisseria_meningitidis	HC1030	0.326373	HC	Neisseria	0.0639833						M00133	Streptococcus_koreensis	-0.560273	3.33094e-06	RA-enriched	RA-deficient
Neisseria_perflava	HC1030	0.00638351	HC	Neisseria	0.0478082						M00133	Streptococcus_parasanguinis	-0.141548	0.271712	RA-enriched	RA-deficient
Neisseria_sp__KEM232	HC1030	0.0244076	HC	Neisseria	0.0563085						M00133	Streptococcus_pyogenes	0.25542	0.0453816	RA-enriched	RA-enriched
Neisseria_sp__oral_taxon_014	HC1030	0.278622	HC	Neisseria	0.0923237						M00133	Streptococcus_salivarius	-0.167687	0.192181	RA-enriched	RA-deficient
Neisseria_subflava	HC1030	2.56092	HC	Neisseria	0.0681332						M00133	Streptococcus_sanguinis	-0.65672	1.70612e-08	RA-enriched	RA-deficient
Neisseria_zoodegmatis	HC1030	0.00544476	HC	Neisseria	0.0619879						M00133	Streptococcus_sp__A12	-0.449825	0.000282863	RA-enriched	RA-deficient
Streptococcus_agalactiae	HC1030	0.0320427	HC	Streptococcus	0.0295349						M00133	Streptococcus_sp__FDAARGOS_192	-0.127496	0.322523	RA-enriched	RA-deficient
Streptococcus_australis	HC1030	0.506926	HC	Streptococcus	0.0204966						M00133	Streptococcus_sp__I_G2	-0.567122	2.41237e-06	RA-enriched	RA-deficient
Streptococcus_cristatus	HC1030	1.94685	HC	Streptococcus	0.0462444						M00133	Streptococcus_sp__I_P16	-0.547329	6.03267e-06	RA-enriched	RA-deficient
Streptococcus_dysgalactiae	HC1030	0.0241572	HC	Streptococcus	0.0134331						M00133	Streptococcus_sp__LPB0220	-0.2042	0.111304	RA-enriched	RA-deficient
Streptococcus_gordonii	HC1030	0.370119	HC	Streptococcus	0.0794828						M00133	Streptococcus_sp__oral_taxon_431	-0.374732	0.00286074	RA-enriched	RA-deficient
Streptococcus_koreensis	HC1030	0.109584	HC	Streptococcus	0.0418093						M00133	Streptococcus_viridans	-0.559467	3.4585e-06	RA-enriched	RA-deficient
Streptococcus_parasanguinis	HC1030	1.40907	HC	Streptococcus	0.0950818						M00356	Streptococcus_agalactiae	-0.198711	0.121411	RA-enriched	RA-enriched
Streptococcus_pyogenes	HC1030	0.0160214	HC	Streptococcus	0.0284983						M00356	Streptococcus_australis	-0.419556	0.000763667	RA-enriched	RA-deficient
Streptococcus_salivarius	HC1030	2.67244	HC	Streptococcus	0.0896302						M00356	Streptococcus_cristatus	-0.272997	0.032128	RA-enriched	RA-deficient
Streptococcus_sanguinis	HC1030	0.955963	HC	Streptococcus	0.0702898						M00356	Streptococcus_dysgalactiae	-0.00496084	0.969538	RA-enriched	RA-enriched
Streptococcus_sp__A12	HC1030	0.0686541	HC	Streptococcus	0.0819277						M00356	Streptococcus_gordonii	-0.42142	0.000720138	RA-enriched	RA-deficient
Streptococcus_sp__FDAARGOS_192	HC1030	0.0493158	HC	Streptococcus	0.0702898						M00356	Streptococcus_koreensis	-0.379567	0.00250113	RA-enriched	RA-deficient
Streptococcus_sp__I_G2	HC1030	0.157335	HC	Streptococcus	0.0204966						M00356	Streptococcus_parasanguinis	-0.205107	0.1097	RA-enriched	RA-deficient
Streptococcus_sp__I_P16	HC1030	0.10852	HC	Streptococcus	0.0134331						M00356	Streptococcus_pyogenes	-0.0738083	0.567693	RA-enriched	RA-enriched
Streptococcus_sp__LPB0220	HC1030	0.611065	HC	Streptococcus	0.0639833						M00356	Streptococcus_salivarius	-0.17237	0.179921	RA-enriched	RA-deficient
Streptococcus_sp__oral_taxon_431	HC1030	1.71416	HC	Streptococcus	0.0563085						M00356	Streptococcus_sanguinis	-0.236735	0.0641252	RA-enriched	RA-deficient
Streptococcus_viridans	HC1030	0.0282877	HC	Streptococcus	0.0328416						M00356	Streptococcus_sp__A12	-0.389892	0.00186537	RA-enriched	RA-deficient
Bacteroides_caccae	HC1032	0.00746026	HC	Bacteroides	0.0124106						M00356	Streptococcus_sp__FDAARGOS_192	-0.207877	0.104908	RA-enriched	RA-deficient
Bacteroides_fragilis	HC1032	0.107398	HC	Bacteroides	0.0660314						M00356	Streptococcus_sp__I_G2	-0.373524	0.00295757	RA-enriched	RA-deficient
Bacteroides_helcogenes	HC1032	0.00358716	HC	Bacteroides	0.0844332						M00356	Streptococcus_sp__I_P16	-0.358767	0.00439906	RA-enriched	RA-deficient
Bacteroides_intestinalis	HC1032	0.00824008	HC	Bacteroides	0.0494161						M00356	Streptococcus_sp__LPB0220	-0.30241	0.0172236	RA-enriched	RA-deficient
Bacteroides_sp__A1C1	HC1032	0.00903722	HC	Bacteroides	0.00331499						M00356	Streptococcus_sp__oral_taxon_431	-0.251744	0.04866	RA-enriched	RA-deficient
Bacteroides_uniformis	HC1032	0.0103802	HC	Bacteroides	0.035218						M00356	Streptococcus_viridans	-0.396238	0.00155082	RA-enriched	RA-deficient
Bacteroides_xylanisolvens	HC1032	0.0122605	HC	Bacteroides	0.0681332						M00432	Streptococcus_agalactiae	-0.20556	0.108904	RA-deficient	RA-enriched
Bacteroides_zoogleoformans	HC1032	0.0563808	HC	Bacteroides	0.00415062						M00432	Streptococcus_australis	0.435773	0.000453376	RA-deficient	RA-deficient
Neisseria_animaloris	HC1032	0.00491285	HC	Neisseria	0.0190116						M00432	Streptococcus_cristatus	0.422125	0.000704265	RA-deficient	RA-deficient
Neisseria_canis	HC1032	0.00424567	HC	Neisseria	0.0204966						M00432	Streptococcus_dysgalactiae	-0.387525	0.00199667	RA-deficient	RA-enriched
Neisseria_chenwenguii	HC1032	0.00950511	HC	Neisseria	0.000355924						M00432	Streptococcus_gordonii	0.477273	0.00010638	RA-deficient	RA-deficient
Neisseria_elongata	HC1032	0.608293	HC	Neisseria	0.0639833						M00432	Streptococcus_koreensis	0.322304	0.0109233	RA-deficient	RA-deficient
Neisseria_flavescens	HC1032	0.313071	HC	Neisseria	0.0747709						M00432	Streptococcus_parasanguinis	0.415729	0.000860661	RA-deficient	RA-deficient
Neisseria_gonorrhoeae	HC1032	0.0619089	HC	Neisseria	0.0794828						M00432	Streptococcus_pyogenes	-0.442321	0.000364768	RA-deficient	RA-enriched
Neisseria_lactamica	HC1032	0.102849	HC	Neisseria	0.0418093						M00432	Streptococcus_salivarius	0.413714	0.000916082	RA-deficient	RA-deficient
Neisseria_meningitidis	HC1032	0.400584	HC	Neisseria	0.0639833						M00432	Streptococcus_sanguinis	0.428571	0.000573222	RA-deficient	RA-deficient
Neisseria_perflava	HC1032	0.0052941	HC	Neisseria	0.0478082						M00432	Streptococcus_sp__A12	0.354839	0.00487541	RA-deficient	RA-deficient
Neisseria_sp__KEM232	HC1032	0.0382457	HC	Neisseria	0.0563085						M00432	Streptococcus_sp__FDAARGOS_192	0.408678	0.00106907	RA-deficient	RA-deficient
Neisseria_sp__oral_taxon_014	HC1032	0.282329	HC	Neisseria	0.0923237						M00432	Streptococcus_sp__I_G2	0.323563	0.0106029	RA-deficient	RA-deficient
Neisseria_subflava	HC1032	2.54962	HC	Neisseria	0.0681332						M00432	Streptococcus_sp__I_P16	0.337413	0.00758417	RA-deficient	RA-deficient
Neisseria_zoodegmatis	HC1032	0.0052941	HC	Neisseria	0.0619879						M00432	Streptococcus_sp__LPB0220	0.497973	4.82918e-05	RA-deficient	RA-deficient
Streptococcus_agalactiae	HC1032	0.0236458	HC	Streptococcus	0.0295349						M00432	Streptococcus_sp__oral_taxon_431	0.302914	0.017032	RA-deficient	RA-deficient
Streptococcus_australis	HC1032	0.186376	HC	Streptococcus	0.0204966						M00432	Streptococcus_viridans	0.429125	0.000563069	RA-deficient	RA-deficient
Streptococcus_cristatus	HC1032	0.541947	HC	Streptococcus	0.0462444						M00525	Streptococcus_agalactiae	-0.180529	0.159943	RA-deficient	RA-enriched
Streptococcus_dysgalactiae	HC1032	0.0369634	HC	Streptococcus	0.0134331						M00525	Streptococcus_australis	0.30518	0.0161923	RA-deficient	RA-deficient
Streptococcus_gordonii	HC1032	0.143868	HC	Streptococcus	0.0794828						M00525	Streptococcus_cristatus	0.447659	0.000304573	RA-deficient	RA-deficient
Streptococcus_koreensis	HC1032	0.0334282	HC	Streptococcus	0.0418093						M00525	Streptococcus_dysgalactiae	-0.405454	0.00117876	RA-deficient	RA-enriched
Streptococcus_parasanguinis	HC1032	1.1532	HC	Streptococcus	0.0950818						M00525	Streptococcus_gordonii	0.533379	1.11833e-05	RA-deficient	RA-deficient
Streptococcus_pyogenes	HC1032	0.01434	HC	Streptococcus	0.0284983						M00525	Streptococcus_koreensis	0.0936013	0.468327	RA-deficient	RA-deficient
Streptococcus_salivarius	HC1032	1.80481	HC	Streptococcus	0.0896302						M00525	Streptococcus_parasanguinis	0.560525	3.292e-06	RA-deficient	RA-deficient
Streptococcus_sanguinis	HC1032	0.373307	HC	Streptococcus	0.0702898						M00525	Streptococcus_pyogenes	-0.387273	0.00201111	RA-deficient	RA-enriched
Streptococcus_sp__A12	HC1032	0.030153	HC	Streptococcus	0.0819277						M00525	Streptococcus_salivarius	0.590642	7.62257e-07	RA-deficient	RA-deficient
Streptococcus_sp__FDAARGOS_192	HC1032	0.0364435	HC	Streptococcus	0.0702898						M00525	Streptococcus_sanguinis	0.438896	0.000408919	RA-deficient	RA-deficient
Streptococcus_sp__I_G2	HC1032	0.0455587	HC	Streptococcus	0.0204966						M00525	Streptococcus_sp__A12	0.180378	0.160298	RA-deficient	RA-deficient
Streptococcus_sp__I_P16	HC1032	0.0391728	HC	Streptococcus	0.0134331						M00525	Streptococcus_sp__FDAARGOS_192	0.589081	8.24597e-07	RA-deficient	RA-deficient
Streptococcus_sp__LPB0220	HC1032	0.445363	HC	Streptococcus	0.0639833						M00525	Streptococcus_sp__I_G2	0.0985873	0.444878	RA-deficient	RA-deficient
Streptococcus_sp__oral_taxon_431	HC1032	0.443976	HC	Streptococcus	0.0563085						M00525	Streptococcus_sp__I_P16	0.124877	0.332625	RA-deficient	RA-deficient
Streptococcus_viridans	HC1032	0.0130316	HC	Streptococcus	0.0328416						M00525	Streptococcus_sp__LPB0220	0.604291	3.78296e-07	RA-deficient	RA-deficient
Bacteroides_caccae	HC1034	0.0045402	HC	Bacteroides	0.0124106						M00525	Streptococcus_sp__oral_taxon_431	0.240613	0.0597914	RA-deficient	RA-deficient
Bacteroides_fragilis	HC1034	0.0641716	HC	Bacteroides	0.0660314						M00525	Streptococcus_viridans	0.237541	0.0632044	RA-deficient	RA-deficient
Bacteroides_helcogenes	HC1034	0.00405044	HC	Bacteroides	0.0844332						M00529	Streptococcus_agalactiae	-0.394173	0.00164749	RA-deficient	RA-enriched
Bacteroides_intestinalis	HC1034	0.00712136	HC	Bacteroides	0.0494161						M00529	Streptococcus_australis	0.31072	0.0142884	RA-deficient	RA-deficient
Bacteroides_sp__A1C1	HC1034	0.0095172	HC	Bacteroides	0.00331499						M00529	Streptococcus_cristatus	0.22495	0.0788754	RA-deficient	RA-deficient
Bacteroides_uniformis	HC1034	0.0120057	HC	Bacteroides	0.035218						M00529	Streptococcus_dysgalactiae	-0.513737	2.56341e-05	RA-deficient	RA-enriched
Bacteroides_xylanisolvens	HC1034	0.00954368	HC	Bacteroides	0.0681332						M00529	Streptococcus_gordonii	0.252399	0.0480623	RA-deficient	RA-deficient
Bacteroides_zoogleoformans	HC1034	0.0434694	HC	Bacteroides	0.00415062						M00529	Streptococcus_koreensis	0.31067	0.0143048	RA-deficient	RA-deficient
Neisseria_animaloris	HC1034	0.026672	HC	Neisseria	0.0190116						M00529	Streptococcus_parasanguinis	0.387676	0.00198805	RA-deficient	RA-deficient
Neisseria_canis	HC1034	0.00864358	HC	Neisseria	0.0204966						M00529	Streptococcus_pyogenes	-0.546423	6.28407e-06	RA-deficient	RA-enriched
Neisseria_chenwenguii	HC1034	0.0454681	HC	Neisseria	0.000355924						M00529	Streptococcus_salivarius	0.274911	0.0309049	RA-deficient	RA-deficient
Neisseria_elongata	HC1034	1.0945	HC	Neisseria	0.0639833						M00529	Streptococcus_sanguinis	0.239908	0.0605612	RA-deficient	RA-deficient
Neisseria_flavescens	HC1034	1.18123	HC	Neisseria	0.0747709						M00529	Streptococcus_sp__A12	0.3841	0.00220134	RA-deficient	RA-deficient
Neisseria_gonorrhoeae	HC1034	0.297853	HC	Neisseria	0.0794828						M00529	Streptococcus_sp__FDAARGOS_192	0.325678	0.0100831	RA-deficient	RA-deficient
Neisseria_lactamica	HC1034	0.224998	HC	Neisseria	0.0418093						M00529	Streptococcus_sp__I_G2	0.298582	0.0187412	RA-deficient	RA-deficient
Neisseria_meningitidis	HC1034	1.30592	HC	Neisseria	0.0639833						M00529	Streptococcus_sp__I_P16	0.35645	0.00467472	RA-deficient	RA-deficient
Neisseria_perflava	HC1034	0.0264602	HC	Neisseria	0.0478082						M00529	Streptococcus_sp__LPB0220	0.443328	0.000352638	RA-deficient	RA-deficient
Neisseria_sp__KEM232	HC1034	0.0758597	HC	Neisseria	0.0563085						M00529	Streptococcus_sp__oral_taxon_431	0.192163	0.134369	RA-deficient	RA-deficient
Neisseria_sp__oral_taxon_014	HC1034	0.374983	HC	Neisseria	0.0923237						M00529	Streptococcus_viridans	0.438443	0.000415115	RA-deficient	RA-deficient
Neisseria_subflava	HC1034	10.7427	HC	Neisseria	0.0681332						M00535	Streptococcus_agalactiae	-0.248218	0.0519843	RA-deficient	RA-enriched
Neisseria_zoodegmatis	HC1034	0.0145074	HC	Neisseria	0.0619879						M00535	Streptococcus_australis	0.375992	0.00276289	RA-deficient	RA-deficient
Streptococcus_agalactiae	HC1034	0.0256263	HC	Streptococcus	0.0295349						M00535	Streptococcus_cristatus	0.426154	0.000619507	RA-deficient	RA-deficient
Streptococcus_australis	HC1034	0.337047	HC	Streptococcus	0.0204966						M00535	Streptococcus_dysgalactiae	-0.427967	0.000584488	RA-deficient	RA-enriched
Streptococcus_cristatus	HC1034	0.713843	HC	Streptococcus	0.0462444						M00535	Streptococcus_gordonii	0.474705	0.000116957	RA-deficient	RA-deficient
Streptococcus_dysgalactiae	HC1034	0.0339787	HC	Streptococcus	0.0134331						M00535	Streptococcus_koreensis	0.254363	0.0463054	RA-deficient	RA-deficient
Streptococcus_gordonii	HC1034	0.317218	HC	Streptococcus	0.0794828						M00535	Streptococcus_parasanguinis	0.462819	0.000179745	RA-deficient	RA-deficient
Streptococcus_koreensis	HC1034	0.0848209	HC	Streptococcus	0.0418093						M00535	Streptococcus_pyogenes	-0.458336	0.000210578	RA-deficient	RA-enriched
Streptococcus_parasanguinis	HC1034	2.12918	HC	Streptococcus	0.0950818						M00535	Streptococcus_salivarius	0.427363	0.000595955	RA-deficient	RA-deficient
Streptococcus_pyogenes	HC1034	0.0203978	HC	Streptococcus	0.0284983						M00535	Streptococcus_sanguinis	0.439903	0.000395452	RA-deficient	RA-deficient
Streptococcus_salivarius	HC1034	1.02021	HC	Streptococcus	0.0896302						M00535	Streptococcus_sp__A12	0.292992	0.0211631	RA-deficient	RA-deficient
Streptococcus_sanguinis	HC1034	0.944122	HC	Streptococcus	0.0702898						M00535	Streptococcus_sp__FDAARGOS_192	0.439249	0.000404159	RA-deficient	RA-deficient
Streptococcus_sp__A12	HC1034	0.0822	HC	Streptococcus	0.0819277						M00535	Streptococcus_sp__I_G2	0.255672	0.0451639	RA-deficient	RA-deficient
Streptococcus_sp__FDAARGOS_192	HC1034	0.0235878	HC	Streptococcus	0.0702898						M00535	Streptococcus_sp__I_P16	0.275012	0.0308416	RA-deficient	RA-deficient
Streptococcus_sp__I_G2	HC1034	0.104372	HC	Streptococcus	0.0204966						M00535	Streptococcus_sp__LPB0220	0.548891	5.62173e-06	RA-deficient	RA-deficient
Streptococcus_sp__I_P16	HC1034	0.0800292	HC	Streptococcus	0.0134331						M00535	Streptococcus_sp__oral_taxon_431	0.238901	0.0616747	RA-deficient	RA-deficient
Streptococcus_sp__LPB0220	HC1034	0.521858	HC	Streptococcus	0.0639833						M00535	Streptococcus_viridans	0.369092	0.00333818	RA-deficient	RA-deficient
Streptococcus_sp__oral_taxon_431	HC1034	2.43639	HC	Streptococcus	0.0563085						M00563	Streptococcus_agalactiae	-0.223439	0.080948	RA-enriched	RA-enriched
Streptococcus_viridans	HC1034	0.0277839	HC	Streptococcus	0.0328416						M00563	Streptococcus_australis	-0.462164	0.000183973	RA-enriched	RA-deficient
Bacteroides_caccae	HC1060	0.00681832	HC	Bacteroides	0.0124106						M00563	Streptococcus_cristatus	-0.24978	0.0504898	RA-enriched	RA-deficient
Bacteroides_fragilis	HC1060	0.13498	HC	Bacteroides	0.0660314						M00563	Streptococcus_dysgalactiae	-0.0455038	0.72483	RA-enriched	RA-enriched
Bacteroides_helcogenes	HC1060	0.00303357	HC	Bacteroides	0.0844332						M00563	Streptococcus_gordonii	-0.419002	0.000777061	RA-enriched	RA-deficient
Bacteroides_intestinalis	HC1060	0.00447813	HC	Bacteroides	0.0494161						M00563	Streptococcus_koreensis	-0.427564	0.00059211	RA-enriched	RA-deficient
Bacteroides_sp__A1C1	HC1060	0.0227085	HC	Bacteroides	0.00331499						M00563	Streptococcus_parasanguinis	-0.153988	0.231469	RA-enriched	RA-deficient
Bacteroides_uniformis	HC1060	0.0132899	HC	Bacteroides	0.035218						M00563	Streptococcus_pyogenes	-0.0747652	0.56267	RA-enriched	RA-enriched
Bacteroides_xylanisolvens	HC1060	0.01433	HC	Bacteroides	0.0681332						M00563	Streptococcus_salivarius	-0.0794994	0.538137	RA-enriched	RA-deficient
Bacteroides_zoogleoformans	HC1060	0.0761572	HC	Bacteroides	0.00415062						M00563	Streptococcus_sanguinis	-0.206668	0.106979	RA-enriched	RA-deficient
Neisseria_animaloris	HC1060	0.00381364	HC	Neisseria	0.0190116						M00563	Streptococcus_sp__A12	-0.440457	0.000388219	RA-enriched	RA-deficient
Neisseria_canis	HC1060	0.00959187	HC	Neisseria	0.0204966						M00563	Streptococcus_sp__FDAARGOS_192	-0.112437	0.383307	RA-enriched	RA-deficient
Neisseria_chenwenguii	HC1060	0.00395809	HC	Neisseria	0.000355924						M00563	Streptococcus_sp__I_G2	-0.416031	0.000852616	RA-enriched	RA-deficient
Neisseria_elongata	HC1060	0.17537	HC	Neisseria	0.0639833						M00563	Streptococcus_sp__I_P16	-0.402835	0.00127527	RA-enriched	RA-deficient
Neisseria_flavescens	HC1060	0.0963521	HC	Neisseria	0.0747709						M00563	Streptococcus_sp__LPB0220	-0.252046	0.0483834	RA-enriched	RA-deficient
Neisseria_gonorrhoeae	HC1060	0.025222	HC	Neisseria	0.0794828						M00563	Streptococcus_sp__oral_taxon_431	-0.324469	0.0103773	RA-enriched	RA-deficient
Neisseria_lactamica	HC1060	0.0246731	HC	Neisseria	0.0418093						M00563	Streptococcus_viridans	-0.437889	0.000422805	RA-enriched	RA-deficient
Neisseria_meningitidis	HC1060	0.147981	HC	Neisseria	0.0639833						M00567	Streptococcus_agalactiae	-0.277631	0.0292344	RA-enriched	RA-enriched
Neisseria_perflava	HC1060	0.00193571	HC	Neisseria	0.0478082						M00567	Streptococcus_australis	-0.378812	0.0025545	RA-enriched	RA-deficient
Neisseria_sp__KEM232	HC1060	0.00748282	HC	Neisseria	0.0563085						M00567	Streptococcus_cristatus	-0.0817658	0.526582	RA-enriched	RA-deficient
Neisseria_sp__oral_taxon_014	HC1060	0.669149	HC	Neisseria	0.0923237						M00567	Streptococcus_dysgalactiae	-0.0817154	0.526838	RA-enriched	RA-enriched
Neisseria_subflava	HC1060	0.850412	HC	Neisseria	0.0681332						M00567	Streptococcus_gordonii	-0.270932	0.033493	RA-enriched	RA-deficient
Neisseria_zoodegmatis	HC1060	0.00236908	HC	Neisseria	0.0619879						M00567	Streptococcus_koreensis	-0.387323	0.00200822	RA-enriched	RA-deficient
Streptococcus_agalactiae	HC1060	0.0357673	HC	Streptococcus	0.0295349						M00567	Streptococcus_parasanguinis	-0.0880109	0.495398	RA-enriched	RA-deficient
Streptococcus_australis	HC1060	0.505567	HC	Streptococcus	0.0204966						M00567	Streptococcus_pyogenes	-0.13636	0.289805	RA-enriched	RA-enriched
Streptococcus_cristatus	HC1060	2.12128	HC	Streptococcus	0.0462444						M00567	Streptococcus_salivarius	-0.0087885	0.945942	RA-enriched	RA-deficient
Streptococcus_dysgalactiae	HC1060	0.0321559	HC	Streptococcus	0.0134331						M00567	Streptococcus_sanguinis	-0.0473169	0.714324	RA-enriched	RA-deficient
Streptococcus_gordonii	HC1060	0.428052	HC	Streptococcus	0.0794828						M00567	Streptococcus_sp__A12	-0.417844	0.00080576	RA-enriched	RA-deficient
Streptococcus_koreensis	HC1060	0.0478727	HC	Streptococcus	0.0418093						M00567	Streptococcus_sp__FDAARGOS_192	-0.0655486	0.611894	RA-enriched	RA-deficient
Streptococcus_parasanguinis	HC1060	1.75566	HC	Streptococcus	0.0950818						M00567	Streptococcus_sp__I_G2	-0.364861	0.00374162	RA-enriched	RA-deficient
Streptococcus_pyogenes	HC1060	0.0214373	HC	Streptococcus	0.0284983						M00567	Streptococcus_sp__I_P16	-0.35912	0.0043584	RA-enriched	RA-deficient
Streptococcus_salivarius	HC1060	4.8833	HC	Streptococcus	0.0896302						M00567	Streptococcus_sp__LPB0220	-0.188588	0.141876	RA-enriched	RA-deficient
Streptococcus_sanguinis	HC1060	0.976118	HC	Streptococcus	0.0702898						M00567	Streptococcus_sp__oral_taxon_431	-0.292841	0.0212321	RA-enriched	RA-deficient
Streptococcus_sp__A12	HC1060	0.0536798	HC	Streptococcus	0.0819277						M00567	Streptococcus_viridans	-0.383445	0.00224255	RA-enriched	RA-deficient
Streptococcus_sp__FDAARGOS_192	HC1060	0.101119	HC	Streptococcus	0.0702898						M00570	Streptococcus_agalactiae	-0.151923	0.237844	RA-deficient	RA-enriched
Streptococcus_sp__I_G2	HC1060	0.0778906	HC	Streptococcus	0.0204966						M00570	Streptococcus_australis	0.444486	0.000339146	RA-deficient	RA-deficient
Streptococcus_sp__I_P16	HC1060	0.0548933	HC	Streptococcus	0.0134331						M00570	Streptococcus_cristatus	0.337111	0.00764097	RA-deficient	RA-deficient
Streptococcus_sp__LPB0220	HC1060	0.647192	HC	Streptococcus	0.0639833						M00570	Streptococcus_dysgalactiae	-0.331268	0.00881489	RA-deficient	RA-enriched
Streptococcus_sp__oral_taxon_431	HC1060	1.518	HC	Streptococcus	0.0563085						M00570	Streptococcus_gordonii	0.445796	0.000324464	RA-deficient	RA-deficient
Streptococcus_viridans	HC1060	0.0234308	HC	Streptococcus	0.0328416						M00570	Streptococcus_koreensis	0.328247	0.00948188	RA-deficient	RA-deficient
Bacteroides_caccae	HC1068	0.0105241	HC	Bacteroides	0.0124106						M00570	Streptococcus_parasanguinis	0.404044	0.00122987	RA-deficient	RA-deficient
Bacteroides_fragilis	HC1068	0.0858937	HC	Bacteroides	0.0660314						M00570	Streptococcus_pyogenes	-0.361537	0.00408848	RA-deficient	RA-enriched
Bacteroides_helcogenes	HC1068	0.0049733	HC	Bacteroides	0.0844332						M00570	Streptococcus_salivarius	0.476115	0.000111036	RA-deficient	RA-deficient
Bacteroides_intestinalis	HC1068	0.00490913	HC	Bacteroides	0.0494161						M00570	Streptococcus_sanguinis	0.327693	0.00960883	RA-deficient	RA-deficient
Bacteroides_sp__A1C1	HC1068	0.00911237	HC	Bacteroides	0.00331499						M00570	Streptococcus_sp__A12	0.400418	0.00137063	RA-deficient	RA-deficient
Bacteroides_uniformis	HC1068	0.0150162	HC	Bacteroides	0.035218						M00570	Streptococcus_sp__FDAARGOS_192	0.478784	0.000100578	RA-deficient	RA-deficient
Bacteroides_xylanisolvens	HC1068	0.0171017	HC	Bacteroides	0.0681332						M00570	Streptococcus_sp__I_G2	0.328398	0.00944751	RA-deficient	RA-deficient
Bacteroides_zoogleoformans	HC1068	0.0797974	HC	Bacteroides	0.00415062						M00570	Streptococcus_sp__I_P16	0.363753	0.00385421	RA-deficient	RA-deficient
Neisseria_animaloris	HC1068	0.0180964	HC	Neisseria	0.0190116						M00570	Streptococcus_sp__LPB0220	0.49349	5.75264e-05	RA-deficient	RA-deficient
Neisseria_canis	HC1068	0.0240002	HC	Neisseria	0.0204966						M00570	Streptococcus_sp__oral_taxon_431	0.369444	0.00330638	RA-deficient	RA-deficient
Neisseria_chenwenguii	HC1068	0.0248344	HC	Neisseria	0.000355924						M00570	Streptococcus_viridans	0.435824	0.000452626	RA-deficient	RA-deficient
Neisseria_elongata	HC1068	0.780231	HC	Neisseria	0.0639833						M00579	Streptococcus_agalactiae	-0.38274	0.0022877	RA-deficient	RA-enriched
Neisseria_flavescens	HC1068	0.27735	HC	Neisseria	0.0747709						M00579	Streptococcus_australis	0.467251	0.000153393	RA-deficient	RA-deficient
Neisseria_gonorrhoeae	HC1068	0.0849632	HC	Neisseria	0.0794828						M00579	Streptococcus_cristatus	0.432852	0.000498916	RA-deficient	RA-deficient
Neisseria_lactamica	HC1068	0.116728	HC	Neisseria	0.0418093						M00579	Streptococcus_dysgalactiae	-0.320742	0.0113322	RA-deficient	RA-enriched
Neisseria_meningitidis	HC1068	0.606518	HC	Neisseria	0.0639833						M00579	Streptococcus_gordonii	0.304878	0.0163022	RA-deficient	RA-deficient
Neisseria_perflava	HC1068	0.00660968	HC	Neisseria	0.0478082						M00579	Streptococcus_koreensis	0.473899	0.000120471	RA-deficient	RA-deficient
Neisseria_sp__KEM232	HC1068	0.00683428	HC	Neisseria	0.0563085						M00579	Streptococcus_parasanguinis	0.202186	0.114935	RA-deficient	RA-deficient
Neisseria_sp__oral_taxon_014	HC1068	1.62152	HC	Neisseria	0.0923237						M00579	Streptococcus_pyogenes	-0.504873	3.67274e-05	RA-deficient	RA-enriched
Neisseria_subflava	HC1068	2.24453	HC	Neisseria	0.0681332						M00579	Streptococcus_salivarius	0.0671099	0.603425	RA-deficient	RA-deficient
Neisseria_zoodegmatis	HC1068	0.01646	HC	Neisseria	0.0619879						M00579	Streptococcus_sanguinis	0.433557	0.000487557	RA-deficient	RA-deficient
Streptococcus_agalactiae	HC1068	0.00840648	HC	Streptococcus	0.0295349						M00579	Streptococcus_sp__A12	0.412002	0.000965713	RA-deficient	RA-deficient
Streptococcus_australis	HC1068	0.227745	HC	Streptococcus	0.0204966						M00579	Streptococcus_sp__FDAARGOS_192	0.110775	0.390413	RA-deficient	RA-deficient
Streptococcus_cristatus	HC1068	0.724786	HC	Streptococcus	0.0462444						M00579	Streptococcus_sp__I_G2	0.46574	0.000161948	RA-deficient	RA-deficient
Streptococcus_dysgalactiae	HC1068	0.00397864	HC	Streptococcus	0.0134331						M00579	Streptococcus_sp__I_P16	0.49344	5.76389e-05	RA-deficient	RA-deficient
Streptococcus_gordonii	HC1068	0.228034	HC	Streptococcus	0.0794828						M00579	Streptococcus_sp__LPB0220	0.232052	0.0696949	RA-deficient	RA-deficient
Streptococcus_koreensis	HC1068	0.0395939	HC	Streptococcus	0.0418093						M00579	Streptococcus_sp__oral_taxon_431	0.291632	0.0217911	RA-deficient	RA-deficient
Streptococcus_parasanguinis	HC1068	1.00137	HC	Streptococcus	0.0950818						M00579	Streptococcus_viridans	0.500844	4.31215e-05	RA-deficient	RA-deficient
Streptococcus_pyogenes	HC1068	0.00561502	HC	Streptococcus	0.0284983						M00687	Streptococcus_agalactiae	0.22573	0.0777192	RA-enriched	RA-enriched
Streptococcus_salivarius	HC1068	0.677107	HC	Streptococcus	0.0896302						M00687	Streptococcus_australis	-0.247192	0.0527504	RA-enriched	RA-deficient
Streptococcus_sanguinis	HC1068	0.732038	HC	Streptococcus	0.0702898						M00687	Streptococcus_cristatus	-0.0969233	0.45361	RA-enriched	RA-deficient
Streptococcus_sp__A12	HC1068	0.0292943	HC	Streptococcus	0.0819277						M00687	Streptococcus_dysgalactiae	0.289257	0.0225934	RA-enriched	RA-enriched
Streptococcus_sp__FDAARGOS_192	HC1068	0.0123851	HC	Streptococcus	0.0702898						M00687	Streptococcus_gordonii	-0.101291	0.433418	RA-enriched	RA-deficient
Streptococcus_sp__I_G2	HC1068	0.0513052	HC	Streptococcus	0.0204966						M00687	Streptococcus_koreensis	-0.241724	0.0583881	RA-enriched	RA-deficient
Streptococcus_sp__I_P16	HC1068	0.0368987	HC	Streptococcus	0.0134331						M00687	Streptococcus_parasanguinis	-0.142427	0.269467	RA-enriched	RA-deficient
Streptococcus_sp__LPB0220	HC1068	0.322687	HC	Streptococcus	0.0639833						M00687	Streptococcus_pyogenes	0.328225	0.00920245	RA-enriched	RA-enriched
Streptococcus_sp__oral_taxon_431	HC1068	0.526143	HC	Streptococcus	0.0563085						M00687	Streptococcus_salivarius	-0.121034	0.348719	RA-enriched	RA-deficient
Streptococcus_viridans	HC1068	0.0170376	HC	Streptococcus	0.0328416						M00687	Streptococcus_sanguinis	-0.134585	0.296989	RA-enriched	RA-deficient
Bacteroides_caccae	HC17	0.0151239	HC	Bacteroides	0.0124106						M00687	Streptococcus_sp__A12	-0.269342	0.0342653	RA-enriched	RA-deficient
Bacteroides_fragilis	HC17	0.203454	HC	Bacteroides	0.0660314						M00687	Streptococcus_sp__FDAARGOS_192	-0.142049	0.270755	RA-enriched	RA-deficient
Bacteroides_helcogenes	HC17	0.0119707	HC	Bacteroides	0.0844332						M00687	Streptococcus_sp__I_G2	-0.23739	0.063194	RA-enriched	RA-deficient
Bacteroides_intestinalis	HC17	0.0315355	HC	Bacteroides	0.0494161						M00687	Streptococcus_sp__I_P16	-0.294278	0.0202513	RA-enriched	RA-deficient
Bacteroides_sp__A1C1	HC17	0.0200629	HC	Bacteroides	0.00331499						M00687	Streptococcus_sp__LPB0220	-0.161688	0.209296	RA-enriched	RA-deficient
Bacteroides_uniformis	HC17	0.0202561	HC	Bacteroides	0.035218						M00687	Streptococcus_sp__oral_taxon_431	-0.214036	0.0948315	RA-enriched	RA-deficient
Bacteroides_xylanisolvens	HC17	0.0352322	HC	Bacteroides	0.0681332						M00687	Streptococcus_viridans	-0.300676	0.0175693	RA-enriched	RA-deficient
Bacteroides_zoogleoformans	HC17	0.0761117	HC	Bacteroides	0.00415062						M00736	Streptococcus_agalactiae	-0.276221	0.0297669	RA-deficient	RA-enriched
Neisseria_animaloris	HC17	0.0216215	HC	Neisseria	0.0190116						M00736	Streptococcus_australis	-0.12523	0.332137	RA-deficient	RA-deficient
Neisseria_canis	HC17	0.00402811	HC	Neisseria	0.0204966						M00736	Streptococcus_cristatus	-0.0531393	0.681664	RA-deficient	RA-deficient
Neisseria_chenwenguii	HC17	0.0596281	HC	Neisseria	0.000355924						M00736	Streptococcus_dysgalactiae	-0.264974	0.0374055	RA-deficient	RA-enriched
Neisseria_elongata	HC17	0.694319	HC	Neisseria	0.0639833						M00736	Streptococcus_gordonii	-0.0901132	0.486096	RA-deficient	RA-deficient
Neisseria_flavescens	HC17	0.801301	HC	Neisseria	0.0747709						M00736	Streptococcus_koreensis	-0.145763	0.258293	RA-deficient	RA-deficient
Neisseria_gonorrhoeae	HC17	0.285568	HC	Neisseria	0.0794828						M00736	Streptococcus_parasanguinis	0.128635	0.319052	RA-deficient	RA-deficient
Neisseria_lactamica	HC17	0.135903	HC	Neisseria	0.0418093						M00736	Streptococcus_pyogenes	-0.181774	0.157369	RA-deficient	RA-enriched
Neisseria_meningitidis	HC17	1.15231	HC	Neisseria	0.0639833						M00736	Streptococcus_salivarius	0.159934	0.214346	RA-deficient	RA-deficient
Neisseria_perflava	HC17	0.01694	HC	Neisseria	0.0478082						M00736	Streptococcus_sanguinis	0.124886	0.333477	RA-deficient	RA-deficient
Neisseria_sp__KEM232	HC17	0.0109348	HC	Neisseria	0.0563085						M00736	Streptococcus_sp__A12	-0.141395	0.272988	RA-deficient	RA-deficient
Neisseria_sp__oral_taxon_014	HC17	0.0713147	HC	Neisseria	0.0923237						M00736	Streptococcus_sp__FDAARGOS_192	0.163476	0.204235	RA-deficient	RA-deficient
Neisseria_subflava	HC17	9.42888	HC	Neisseria	0.0681332						M00736	Streptococcus_sp__I_G2	-0.13627	0.290925	RA-deficient	RA-deficient
Neisseria_zoodegmatis	HC17	0.0059522	HC	Neisseria	0.0619879						M00736	Streptococcus_sp__I_P16	-0.0940342	0.467244	RA-deficient	RA-deficient
Streptococcus_agalactiae	HC17	0.0206556	HC	Streptococcus	0.0295349						M00736	Streptococcus_sp__LPB0220	0.0585048	0.6515	RA-deficient	RA-deficient
Streptococcus_australis	HC17	0.0611261	HC	Streptococcus	0.0204966						M00736	Streptococcus_sp__oral_taxon_431	-0.000343944	0.997883	RA-deficient	RA-deficient
Streptococcus_cristatus	HC17	0.0416313	HC	Streptococcus	0.0462444						M00736	Streptococcus_viridans	-0.117147	0.364527	RA-deficient	RA-deficient
Streptococcus_dysgalactiae	HC17	0.0178187	HC	Streptococcus	0.0134331						M00813	Streptococcus_agalactiae	-0.320289	0.0114534	RA-deficient	RA-enriched
Streptococcus_gordonii	HC17	0.0256155	HC	Streptococcus	0.0794828						M00813	Streptococcus_australis	0.0675128	0.601248	RA-deficient	RA-deficient
Streptococcus_koreensis	HC17	0.0202428	HC	Streptococcus	0.0418093						M00813	Streptococcus_cristatus	0.283624	0.0258204	RA-deficient	RA-deficient
Streptococcus_parasanguinis	HC17	0.224012	HC	Streptococcus	0.0950818						M00813	Streptococcus_dysgalactiae	-0.27753	0.0292949	RA-deficient	RA-enriched
Streptococcus_pyogenes	HC17	0.0199208	HC	Streptococcus	0.0284983						M00813	Streptococcus_gordonii	0.150865	0.241156	RA-deficient	RA-deficient
Streptococcus_salivarius	HC17	0.113431	HC	Streptococcus	0.0896302						M00813	Streptococcus_koreensis	-0.0300421	0.816317	RA-deficient	RA-deficient
Streptococcus_sanguinis	HC17	0.0368268	HC	Streptococcus	0.0702898						M00813	Streptococcus_parasanguinis	0.30513	0.0162106	RA-deficient	RA-deficient
Streptococcus_sp__A12	HC17	0.0154307	HC	Streptococcus	0.0819277						M00813	Streptococcus_pyogenes	-0.342399	0.00669912	RA-deficient	RA-enriched
Streptococcus_sp__FDAARGOS_192	HC17	0.00300356	HC	Streptococcus	0.0702898						M00813	Streptococcus_salivarius	0.43386	0.000482762	RA-deficient	RA-deficient
Streptococcus_sp__I_G2	HC17	0.0244868	HC	Streptococcus	0.0204966						M00813	Streptococcus_sanguinis	0.358213	0.00446363	RA-deficient	RA-deficient
Streptococcus_sp__I_P16	HC17	0.0197959	HC	Streptococcus	0.0134331						M00813	Streptococcus_sp__A12	-0.0508423	0.694046	RA-deficient	RA-deficient
Streptococcus_sp__LPB0220	HC17	0.0661371	HC	Streptococcus	0.0639833						M00813	Streptococcus_sp__FDAARGOS_192	0.449825	0.000282863	RA-deficient	RA-deficient
Streptococcus_sp__oral_taxon_431	HC17	0.455682	HC	Streptococcus	0.0563085						M00813	Streptococcus_sp__I_G2	-0.0120118	0.926107	RA-deficient	RA-deficient
Streptococcus_viridans	HC17	0.00551474	HC	Streptococcus	0.0328416						M00813	Streptococcus_sp__I_P16	0.0377981	0.770033	RA-deficient	RA-deficient
Bacteroides_caccae	HC1	0.0097651	HC	Bacteroides	0.0124106						M00813	Streptococcus_sp__LPB0220	0.282466	0.0264525	RA-deficient	RA-deficient
Bacteroides_fragilis	HC1	0.0578495	HC	Bacteroides	0.0660314						M00813	Streptococcus_sp__oral_taxon_431	-0.0715923	0.579403	RA-deficient	RA-deficient
Bacteroides_helcogenes	HC1	0.00565271	HC	Bacteroides	0.0844332						M00813	Streptococcus_viridans	0.00435648	0.973266	RA-deficient	RA-deficient
Bacteroides_intestinalis	HC1	0.006481	HC	Bacteroides	0.0494161						M00816	Streptococcus_agalactiae	-0.0155876	0.904155	RA-deficient	RA-enriched
Bacteroides_sp__A1C1	HC1	0.0106261	HC	Bacteroides	0.00331499						M00816	Streptococcus_australis	0.300597	0.0179288	RA-deficient	RA-deficient
Bacteroides_uniformis	HC1	0.0171725	HC	Bacteroides	0.035218						M00816	Streptococcus_cristatus	0.142555	0.268288	RA-deficient	RA-deficient
Bacteroides_xylanisolvens	HC1	0.0149201	HC	Bacteroides	0.0681332						M00816	Streptococcus_dysgalactiae	-0.260205	0.0413906	RA-deficient	RA-enriched
Bacteroides_zoogleoformans	HC1	0.0325213	HC	Bacteroides	0.00415062						M00816	Streptococcus_gordonii	0.187882	0.143392	RA-deficient	RA-deficient
Neisseria_animaloris	HC1	0.0154505	HC	Neisseria	0.0190116						M00816	Streptococcus_koreensis	0.176299	0.170086	RA-deficient	RA-deficient
Neisseria_canis	HC1	0.111714	HC	Neisseria	0.0204966						M00816	Streptococcus_parasanguinis	0.138828	0.2811	RA-deficient	RA-deficient
Neisseria_chenwenguii	HC1	0.0567778	HC	Neisseria	0.000355924						M00816	Streptococcus_pyogenes	-0.179522	0.162317	RA-deficient	RA-enriched
Neisseria_elongata	HC1	1.45371	HC	Neisseria	0.0639833						M00816	Streptococcus_salivarius	-0.00219083	0.986631	RA-deficient	RA-deficient
Neisseria_flavescens	HC1	2.00956	HC	Neisseria	0.0747709						M00816	Streptococcus_sanguinis	0.244894	0.0552872	RA-deficient	RA-deficient
Neisseria_gonorrhoeae	HC1	0.418984	HC	Neisseria	0.0794828						M00816	Streptococcus_sp__A12	0.269824	0.0342452	RA-deficient	RA-deficient
Neisseria_lactamica	HC1	0.391479	HC	Neisseria	0.0418093						M00816	Streptococcus_sp__FDAARGOS_192	0.0443958	0.731277	RA-deficient	RA-deficient
Neisseria_meningitidis	HC1	2.92032	HC	Neisseria	0.0639833						M00816	Streptococcus_sp__I_G2	0.203495	0.112565	RA-deficient	RA-deficient
Neisseria_perflava	HC1	0.0305668	HC	Neisseria	0.0478082						M00816	Streptococcus_sp__I_P16	0.212712	0.0969368	RA-deficient	RA-deficient
Neisseria_sp__KEM232	HC1	0.0370333	HC	Neisseria	0.0563085						M00816	Streptococcus_sp__LPB0220	0.113696	0.377976	RA-deficient	RA-deficient
Neisseria_sp__oral_taxon_014	HC1	0.252181	HC	Neisseria	0.0923237						M00816	Streptococcus_sp__oral_taxon_431	0.291179	0.0220039	RA-deficient	RA-deficient
Neisseria_subflava	HC1	17.096	HC	Neisseria	0.0681332						M00816	Streptococcus_viridans	0.277883	0.0290836	RA-deficient	RA-deficient
Neisseria_zoodegmatis	HC1	0.0825746	HC	Neisseria	0.0619879						M00817	Streptococcus_agalactiae	-0.197653	0.123437	RA-deficient	RA-enriched
Streptococcus_agalactiae	HC1	0.0376072	HC	Streptococcus	0.0295349						M00817	Streptococcus_australis	0.107099	0.406408	RA-deficient	RA-deficient
Streptococcus_australis	HC1	0.264784	HC	Streptococcus	0.0204966						M00817	Streptococcus_cristatus	0.0858452	0.506101	RA-deficient	RA-deficient
Streptococcus_cristatus	HC1	0.036234	HC	Streptococcus	0.0462444						M00817	Streptococcus_dysgalactiae	-0.26786	0.0356136	RA-deficient	RA-enriched
Streptococcus_dysgalactiae	HC1	0.0203512	HC	Streptococcus	0.0134331						M00817	Streptococcus_gordonii	0.053008	0.681695	RA-deficient	RA-deficient
Streptococcus_gordonii	HC1	0.06109	HC	Streptococcus	0.0794828						M00817	Streptococcus_koreensis	0.0542671	0.674552	RA-deficient	RA-deficient
Streptococcus_koreensis	HC1	0.13536	HC	Streptococcus	0.0418093						M00817	Streptococcus_parasanguinis	0.0517489	0.688866	RA-deficient	RA-deficient
Streptococcus_parasanguinis	HC1	0.308581	HC	Streptococcus	0.0950818						M00817	Streptococcus_pyogenes	-0.256982	0.0440457	RA-deficient	RA-enriched
Streptococcus_pyogenes	HC1	0.0380904	HC	Streptococcus	0.0284983						M00817	Streptococcus_salivarius	-0.0445469	0.730396	RA-deficient	RA-deficient
Streptococcus_salivarius	HC1	0.582335	HC	Streptococcus	0.0896302						M00817	Streptococcus_sanguinis	0.118834	0.356693	RA-deficient	RA-deficient
Streptococcus_sanguinis	HC1	0.0566833	HC	Streptococcus	0.0702898						M00817	Streptococcus_sp__A12	0.072247	0.575932	RA-deficient	RA-deficient
Streptococcus_sp__A12	HC1	0.0674438	HC	Streptococcus	0.0819277						M00817	Streptococcus_sp__FDAARGOS_192	-0.00813377	0.949975	RA-deficient	RA-deficient
Streptococcus_sp__FDAARGOS_192	HC1	0.0116869	HC	Streptococcus	0.0702898						M00817	Streptococcus_sp__I_G2	0.0555765	0.667154	RA-deficient	RA-deficient
Streptococcus_sp__I_G2	HC1	0.168139	HC	Streptococcus	0.0204966						M00817	Streptococcus_sp__I_P16	0.0679157	0.599074	RA-deficient	RA-deficient
Streptococcus_sp__I_P16	HC1	0.115975	HC	Streptococcus	0.0134331						M00817	Streptococcus_sp__LPB0220	0.0351792	0.78558	RA-deficient	RA-deficient
Streptococcus_sp__LPB0220	HC1	0.0899748	HC	Streptococcus	0.0639833						M00817	Streptococcus_sp__oral_taxon_431	0.0654982	0.612168	RA-deficient	RA-deficient
Streptococcus_sp__oral_taxon_431	HC1	1.35951	HC	Streptococcus	0.0563085						M00817	Streptococcus_viridans	0.131173	0.308676	RA-deficient	RA-deficient
Streptococcus_viridans	HC1	0.0257932	HC	Streptococcus	0.0328416						M00844	Streptococcus_agalactiae	-0.0940545	0.466168	RA-deficient	RA-enriched
Bacteroides_caccae	HC21	0.0141038	HC	Bacteroides	0.0124106						M00844	Streptococcus_australis	0.120193	0.351186	RA-deficient	RA-deficient
Bacteroides_fragilis	HC21	0.276803	HC	Bacteroides	0.0660314						M00844	Streptococcus_cristatus	0.162449	0.206592	RA-deficient	RA-deficient
Bacteroides_helcogenes	HC21	0.00784533	HC	Bacteroides	0.0844332						M00844	Streptococcus_dysgalactiae	-0.130417	0.311489	RA-deficient	RA-enriched
Bacteroides_intestinalis	HC21	0.0387102	HC	Bacteroides	0.0494161						M00844	Streptococcus_gordonii	0.142152	0.269654	RA-deficient	RA-deficient
Bacteroides_sp__A1C1	HC21	0.0214806	HC	Bacteroides	0.00331499						M00844	Streptococcus_koreensis	0.132885	0.30236	RA-deficient	RA-deficient
Bacteroides_uniformis	HC21	0.0250237	HC	Bacteroides	0.035218						M00844	Streptococcus_parasanguinis	0.120898	0.348352	RA-deficient	RA-deficient
Bacteroides_xylanisolvens	HC21	0.0688775	HC	Bacteroides	0.0681332						M00844	Streptococcus_pyogenes	-0.119992	0.351999	RA-deficient	RA-enriched
Bacteroides_zoogleoformans	HC21	0.0921946	HC	Bacteroides	0.00415062						M00844	Streptococcus_salivarius	0.203898	0.111843	RA-deficient	RA-deficient
Neisseria_animaloris	HC21	0.000331734	HC	Neisseria	0.0190116						M00844	Streptococcus_sanguinis	0.235879	0.0651155	RA-deficient	RA-deficient
Neisseria_canis	HC21	0.00053009	HC	Neisseria	0.0204966						M00844	Streptococcus_sp__A12	0.0680164	0.598531	RA-deficient	RA-deficient
Neisseria_chenwenguii	HC21	0.00167577	HC	Neisseria	0.000355924						M00844	Streptococcus_sp__FDAARGOS_192	0.209891	0.101527	RA-deficient	RA-deficient
Neisseria_elongata	HC21	0.044401	HC	Neisseria	0.0639833						M00844	Streptococcus_sp__I_G2	0.147944	0.250469	RA-deficient	RA-deficient
Neisseria_flavescens	HC21	0.0314566	HC	Neisseria	0.0747709						M00844	Streptococcus_sp__I_P16	0.142202	0.269483	RA-deficient	RA-deficient
Neisseria_gonorrhoeae	HC21	0.00894655	HC	Neisseria	0.0794828						M00844	Streptococcus_sp__LPB0220	0.161492	0.209306	RA-deficient	RA-deficient
Neisseria_lactamica	HC21	0.00880633	HC	Neisseria	0.0418093						M00844	Streptococcus_sp__oral_taxon_431	0.0316033	0.806944	RA-deficient	RA-deficient
Neisseria_meningitidis	HC21	0.0364257	HC	Neisseria	0.0639833						M00844	Streptococcus_viridans	0.100451	0.436286	RA-deficient	RA-deficient
Neisseria_perflava	HC21	0.000687407	HC	Neisseria	0.0478082						M00845	Streptococcus_agalactiae	-0.211402	0.0990472	RA-deficient	RA-enriched
Neisseria_sp__KEM232	HC21	0.00335496	HC	Neisseria	0.0563085						M00845	Streptococcus_australis	0.18194	0.156664	RA-deficient	RA-deficient
Neisseria_sp__oral_taxon_014	HC21	0.00316344	HC	Neisseria	0.0923237						M00845	Streptococcus_cristatus	0.241268	0.0590838	RA-deficient	RA-deficient
Neisseria_subflava	HC21	0.309952	HC	Neisseria	0.0681332						M00845	Streptococcus_dysgalactiae	-0.22903	0.0734904	RA-deficient	RA-enriched
Neisseria_zoodegmatis	HC21	0.000249655	HC	Neisseria	0.0619879						M00845	Streptococcus_gordonii	0.206316	0.107589	RA-deficient	RA-deficient
Streptococcus_agalactiae	HC21	0.0274245	HC	Streptococcus	0.0295349						M00845	Streptococcus_koreensis	0.208229	0.10431	RA-deficient	RA-deficient
Streptococcus_australis	HC21	0.169406	HC	Streptococcus	0.0204966						M00845	Streptococcus_parasanguinis	0.204704	0.110411	RA-deficient	RA-deficient
Streptococcus_cristatus	HC21	0.0947664	HC	Streptococcus	0.0462444						M00845	Streptococcus_pyogenes	-0.24847	0.0517409	RA-deficient	RA-enriched
Streptococcus_dysgalactiae	HC21	0.0252391	HC	Streptococcus	0.0134331						M00845	Streptococcus_salivarius	0.317418	0.0122474	RA-deficient	RA-deficient
Streptococcus_gordonii	HC21	0.0813774	HC	Streptococcus	0.0794828						M00845	Streptococcus_sanguinis	0.361285	0.00411589	RA-deficient	RA-deficient
Streptococcus_koreensis	HC21	0.0243944	HC	Streptococcus	0.0418093						M00845	Streptococcus_sp__A12	0.123366	0.338543	RA-deficient	RA-deficient
Streptococcus_parasanguinis	HC21	1.6116	HC	Streptococcus	0.0950818						M00845	Streptococcus_sp__FDAARGOS_192	0.299287	0.0184534	RA-deficient	RA-deficient
Streptococcus_pyogenes	HC21	0.0218055	HC	Streptococcus	0.0284983						M00845	Streptococcus_sp__I_G2	0.216338	0.0912762	RA-deficient	RA-deficient
Streptococcus_salivarius	HC21	0.624268	HC	Streptococcus	0.0896302						M00845	Streptococcus_sp__I_P16	0.217396	0.0896753	RA-deficient	RA-deficient
Streptococcus_sanguinis	HC21	0.023023	HC	Streptococcus	0.0702898						M00845	Streptococcus_sp__LPB0220	0.261162	0.0406285	RA-deficient	RA-deficient
Streptococcus_sp__A12	HC21	0.0333102	HC	Streptococcus	0.0819277						M00845	Streptococcus_sp__oral_taxon_431	0.0470147	0.716071	RA-deficient	RA-deficient
Streptococcus_sp__FDAARGOS_192	HC21	0.0133309	HC	Streptococcus	0.0702898						M00845	Streptococcus_viridans	0.166176	0.196262	RA-deficient	RA-deficient
Streptococcus_sp__I_G2	HC21	0.0289771	HC	Streptococcus	0.0204966						M00909	Streptococcus_agalactiae	0.0514971	0.690304	RA-deficient	RA-enriched
Streptococcus_sp__I_P16	HC21	0.0275818	HC	Streptococcus	0.0134331						M00909	Streptococcus_australis	0.568936	2.21275e-06	RA-deficient	RA-deficient
Streptococcus_sp__LPB0220	HC21	0.384425	HC	Streptococcus	0.0639833						M00909	Streptococcus_cristatus	0.461056	0.000191338	RA-deficient	RA-deficient
Streptococcus_sp__oral_taxon_431	HC21	0.454762	HC	Streptococcus	0.0563085						M00909	Streptococcus_dysgalactiae	-0.152074	0.237374	RA-deficient	RA-enriched
Streptococcus_viridans	HC21	0.0103487	HC	Streptococcus	0.0328416						M00909	Streptococcus_gordonii	0.577296	1.47801e-06	RA-deficient	RA-deficient
Bacteroides_caccae	HC22	0.00434903	HC	Bacteroides	0.0124106						M00909	Streptococcus_koreensis	0.498476	4.73451e-05	RA-deficient	RA-deficient
Bacteroides_fragilis	HC22	0.0231906	HC	Bacteroides	0.0660314						M00909	Streptococcus_parasanguinis	0.263227	0.0390235	RA-deficient	RA-deficient
Bacteroides_helcogenes	HC22	0.00155442	HC	Bacteroides	0.0844332						M00909	Streptococcus_pyogenes	-0.210798	0.100033	RA-deficient	RA-enriched
Bacteroides_intestinalis	HC22	0.00168849	HC	Bacteroides	0.0494161						M00909	Streptococcus_salivarius	0.234217	0.0670731	RA-deficient	RA-deficient
Bacteroides_sp__A1C1	HC22	0.00420238	HC	Bacteroides	0.00331499						M00909	Streptococcus_sanguinis	0.443832	0.000346713	RA-deficient	RA-deficient
Bacteroides_uniformis	HC22	0.00647745	HC	Bacteroides	0.035218						M00909	Streptococcus_sp__A12	0.495152	5.39265e-05	RA-deficient	RA-deficient
Bacteroides_xylanisolvens	HC22	0.00502359	HC	Bacteroides	0.0681332						M00909	Streptococcus_sp__FDAARGOS_192	0.272393	0.0325226	RA-deficient	RA-deficient
Bacteroides_zoogleoformans	HC22	0.0118153	HC	Bacteroides	0.00415062						M00909	Streptococcus_sp__I_G2	0.484224	8.20239e-05	RA-deficient	RA-deficient
Neisseria_animaloris	HC22	0.0365435	HC	Neisseria	0.0190116						M00909	Streptococcus_sp__I_P16	0.482713	8.68317e-05	RA-deficient	RA-deficient
Neisseria_canis	HC22	0.00115639	HC	Neisseria	0.0204966						M00909	Streptococcus_sp__LPB0220	0.351313	0.00534124	RA-deficient	RA-deficient
Neisseria_chenwenguii	HC22	0.0109941	HC	Neisseria	0.000355924						M00909	Streptococcus_sp__oral_taxon_431	0.464833	0.000167289	RA-deficient	RA-deficient
Neisseria_elongata	HC22	1.82879	HC	Neisseria	0.0639833						M00909	Streptococcus_viridans	0.518269	2.12537e-05	RA-deficient	RA-deficient
Neisseria_flavescens	HC22	3.91713	HC	Neisseria	0.0747709
Neisseria_gonorrhoeae	HC22	0.461022	HC	Neisseria	0.0794828
Neisseria_lactamica	HC22	1.22142	HC	Neisseria	0.0418093
Neisseria_meningitidis	HC22	3.94811	HC	Neisseria	0.0639833
Neisseria_perflava	HC22	0.0701375	HC	Neisseria	0.0478082
Neisseria_sp__KEM232	HC22	0.0250844	HC	Neisseria	0.0563085
Neisseria_sp__oral_taxon_014	HC22	0.186736	HC	Neisseria	0.0923237
Neisseria_subflava	HC22	31.9799	HC	Neisseria	0.0681332
Neisseria_zoodegmatis	HC22	0.00868129	HC	Neisseria	0.0619879
Streptococcus_agalactiae	HC22	0.01991	HC	Streptococcus	0.0295349
Streptococcus_australis	HC22	0.329323	HC	Streptococcus	0.0204966
Streptococcus_cristatus	HC22	0.0553726	HC	Streptococcus	0.0462444
Streptococcus_dysgalactiae	HC22	0.00775534	HC	Streptococcus	0.0134331
Streptococcus_gordonii	HC22	0.0551337	HC	Streptococcus	0.0794828
Streptococcus_koreensis	HC22	0.161304	HC	Streptococcus	0.0418093
Streptococcus_parasanguinis	HC22	0.0737575	HC	Streptococcus	0.0950818
Streptococcus_pyogenes	HC22	0.0103279	HC	Streptococcus	0.0284983
Streptococcus_salivarius	HC22	0.125397	HC	Streptococcus	0.0896302
Streptococcus_sanguinis	HC22	0.0555276	HC	Streptococcus	0.0702898
Streptococcus_sp__A12	HC22	0.0617997	HC	Streptococcus	0.0819277
Streptococcus_sp__FDAARGOS_192	HC22	0.000817013	HC	Streptococcus	0.0702898
Streptococcus_sp__I_G2	HC22	0.210882	HC	Streptococcus	0.0204966
Streptococcus_sp__I_P16	HC22	0.129691	HC	Streptococcus	0.0134331
Streptococcus_sp__LPB0220	HC22	0.0293664	HC	Streptococcus	0.0639833
Streptococcus_sp__oral_taxon_431	HC22	2.19379	HC	Streptococcus	0.0563085
Streptococcus_viridans	HC22	0.034964	HC	Streptococcus	0.0328416
Bacteroides_caccae	HC23	0.00311905	HC	Bacteroides	0.0124106
Bacteroides_fragilis	HC23	0.0601497	HC	Bacteroides	0.0660314
Bacteroides_helcogenes	HC23	0.00286465	HC	Bacteroides	0.0844332
Bacteroides_intestinalis	HC23	0.0041552	HC	Bacteroides	0.0494161
Bacteroides_sp__A1C1	HC23	0.00535565	HC	Bacteroides	0.00331499
Bacteroides_uniformis	HC23	0.006837	HC	Bacteroides	0.035218
Bacteroides_xylanisolvens	HC23	0.00890665	HC	Bacteroides	0.0681332
Bacteroides_zoogleoformans	HC23	0.038372	HC	Bacteroides	0.00415062
Neisseria_animaloris	HC23	0.0101972	HC	Neisseria	0.0190116
Neisseria_canis	HC23	0.0007155	HC	Neisseria	0.0204966
Neisseria_chenwenguii	HC23	0.0397155	HC	Neisseria	0.000355924
Neisseria_elongata	HC23	0.333463	HC	Neisseria	0.0639833
Neisseria_flavescens	HC23	0.518976	HC	Neisseria	0.0747709
Neisseria_gonorrhoeae	HC23	0.128398	HC	Neisseria	0.0794828
Neisseria_lactamica	HC23	0.170798	HC	Neisseria	0.0418093
Neisseria_meningitidis	HC23	0.575458	HC	Neisseria	0.0639833
Neisseria_perflava	HC23	0.0114904	HC	Neisseria	0.0478082
Neisseria_sp__KEM232	HC23	0.011493	HC	Neisseria	0.0563085
Neisseria_sp__oral_taxon_014	HC23	0.0298734	HC	Neisseria	0.0923237
Neisseria_subflava	HC23	6.19622	HC	Neisseria	0.0681332
Neisseria_zoodegmatis	HC23	0.00196365	HC	Neisseria	0.0619879
Streptococcus_agalactiae	HC23	0.0340127	HC	Streptococcus	0.0295349
Streptococcus_australis	HC23	0.25878	HC	Streptococcus	0.0204966
Streptococcus_cristatus	HC23	0.0711657	HC	Streptococcus	0.0462444
Streptococcus_dysgalactiae	HC23	0.0247298	HC	Streptococcus	0.0134331
Streptococcus_gordonii	HC23	0.0874924	HC	Streptococcus	0.0794828
Streptococcus_koreensis	HC23	0.127081	HC	Streptococcus	0.0418093
Streptococcus_parasanguinis	HC23	1.42306	HC	Streptococcus	0.0950818
Streptococcus_pyogenes	HC23	0.019292	HC	Streptococcus	0.0284983
Streptococcus_salivarius	HC23	0.635038	HC	Streptococcus	0.0896302
Streptococcus_sanguinis	HC23	0.0333502	HC	Streptococcus	0.0702898
Streptococcus_sp__A12	HC23	0.0876408	HC	Streptococcus	0.0819277
Streptococcus_sp__FDAARGOS_192	HC23	0.0150281	HC	Streptococcus	0.0702898
Streptococcus_sp__I_G2	HC23	0.137034	HC	Streptococcus	0.0204966
Streptococcus_sp__I_P16	HC23	0.095922	HC	Streptococcus	0.0134331
Streptococcus_sp__LPB0220	HC23	0.698002	HC	Streptococcus	0.0639833
Streptococcus_sp__oral_taxon_431	HC23	2.08827	HC	Streptococcus	0.0563085
Streptococcus_viridans	HC23	0.0322134	HC	Streptococcus	0.0328416
Bacteroides_caccae	HC24	0.00455151	HC	Bacteroides	0.0124106
Bacteroides_fragilis	HC24	0.0661759	HC	Bacteroides	0.0660314
Bacteroides_helcogenes	HC24	0.00515384	HC	Bacteroides	0.0844332
Bacteroides_intestinalis	HC24	0.00575616	HC	Bacteroides	0.0494161
Bacteroides_sp__A1C1	HC24	0.00684148	HC	Bacteroides	0.00331499
Bacteroides_uniformis	HC24	0.0108929	HC	Bacteroides	0.035218
Bacteroides_xylanisolvens	HC24	0.0124272	HC	Bacteroides	0.0681332
Bacteroides_zoogleoformans	HC24	0.0294513	HC	Bacteroides	0.00415062
Neisseria_animaloris	HC24	0.0056141	HC	Neisseria	0.0190116
Neisseria_canis	HC24	0.00373326	HC	Neisseria	0.0204966
Neisseria_chenwenguii	HC24	0.0131261	HC	Neisseria	0.000355924
Neisseria_elongata	HC24	0.398647	HC	Neisseria	0.0639833
Neisseria_flavescens	HC24	0.54596	HC	Neisseria	0.0747709
Neisseria_gonorrhoeae	HC24	0.117487	HC	Neisseria	0.0794828
Neisseria_lactamica	HC24	0.0764836	HC	Neisseria	0.0418093
Neisseria_meningitidis	HC24	0.535749	HC	Neisseria	0.0639833
Neisseria_perflava	HC24	0.00848934	HC	Neisseria	0.0478082
Neisseria_sp__KEM232	HC24	0.00755744	HC	Neisseria	0.0563085
Neisseria_sp__oral_taxon_014	HC24	0.20117	HC	Neisseria	0.0923237
Neisseria_subflava	HC24	4.3774	HC	Neisseria	0.0681332
Neisseria_zoodegmatis	HC24	0.00394351	HC	Neisseria	0.0619879
Streptococcus_agalactiae	HC24	0.133477	HC	Streptococcus	0.0295349
Streptococcus_australis	HC24	0.555949	HC	Streptococcus	0.0204966
Streptococcus_cristatus	HC24	0.152461	HC	Streptococcus	0.0462444
Streptococcus_dysgalactiae	HC24	0.0493791	HC	Streptococcus	0.0134331
Streptococcus_gordonii	HC24	0.213762	HC	Streptococcus	0.0794828
Streptococcus_koreensis	HC24	0.176236	HC	Streptococcus	0.0418093
Streptococcus_parasanguinis	HC24	0.765416	HC	Streptococcus	0.0950818
Streptococcus_pyogenes	HC24	0.0704604	HC	Streptococcus	0.0284983
Streptococcus_salivarius	HC24	1.0244	HC	Streptococcus	0.0896302
Streptococcus_sanguinis	HC24	0.320873	HC	Streptococcus	0.0702898
Streptococcus_sp__A12	HC24	0.0968887	HC	Streptococcus	0.0819277
Streptococcus_sp__FDAARGOS_192	HC24	0.0186152	HC	Streptococcus	0.0702898
Streptococcus_sp__I_G2	HC24	0.223933	HC	Streptococcus	0.0204966
Streptococcus_sp__I_P16	HC24	0.141671	HC	Streptococcus	0.0134331
Streptococcus_sp__LPB0220	HC24	0.308043	HC	Streptococcus	0.0639833
Streptococcus_sp__oral_taxon_431	HC24	1.84406	HC	Streptococcus	0.0563085
Streptococcus_viridans	HC24	0.0427479	HC	Streptococcus	0.0328416
Bacteroides_caccae	HC25	0.0132386	HC	Bacteroides	0.0124106
Bacteroides_fragilis	HC25	0.0707206	HC	Bacteroides	0.0660314
Bacteroides_helcogenes	HC25	0.00605119	HC	Bacteroides	0.0844332
Bacteroides_intestinalis	HC25	0.00465811	HC	Bacteroides	0.0494161
Bacteroides_sp__A1C1	HC25	0.0121241	HC	Bacteroides	0.00331499
Bacteroides_uniformis	HC25	0.0232514	HC	Bacteroides	0.035218
Bacteroides_xylanisolvens	HC25	0.0142747	HC	Bacteroides	0.0681332
Bacteroides_zoogleoformans	HC25	0.050756	HC	Bacteroides	0.00415062
Neisseria_animaloris	HC25	0.00202867	HC	Neisseria	0.0190116
Neisseria_canis	HC25	0.0010361	HC	Neisseria	0.0204966
Neisseria_chenwenguii	HC25	0.00456669	HC	Neisseria	0.000355924
Neisseria_elongata	HC25	0.5593	HC	Neisseria	0.0639833
Neisseria_flavescens	HC25	0.724819	HC	Neisseria	0.0747709
Neisseria_gonorrhoeae	HC25	0.177317	HC	Neisseria	0.0794828
Neisseria_lactamica	HC25	0.133231	HC	Neisseria	0.0418093
Neisseria_meningitidis	HC25	0.760983	HC	Neisseria	0.0639833
Neisseria_perflava	HC25	0.0165994	HC	Neisseria	0.0478082
Neisseria_sp__KEM232	HC25	0.0074791	HC	Neisseria	0.0563085
Neisseria_sp__oral_taxon_014	HC25	0.0917648	HC	Neisseria	0.0923237
Neisseria_subflava	HC25	7.97575	HC	Neisseria	0.0681332
Neisseria_zoodegmatis	HC25	0.00264685	HC	Neisseria	0.0619879
Streptococcus_agalactiae	HC25	0.0451488	HC	Streptococcus	0.0295349
Streptococcus_australis	HC25	0.486751	HC	Streptococcus	0.0204966
Streptococcus_cristatus	HC25	0.0695016	HC	Streptococcus	0.0462444
Streptococcus_dysgalactiae	HC25	0.0509388	HC	Streptococcus	0.0134331
Streptococcus_gordonii	HC25	0.100689	HC	Streptococcus	0.0794828
Streptococcus_koreensis	HC25	0.27933	HC	Streptococcus	0.0418093
Streptococcus_parasanguinis	HC25	0.368574	HC	Streptococcus	0.0950818
Streptococcus_pyogenes	HC25	0.0411568	HC	Streptococcus	0.0284983
Streptococcus_salivarius	HC25	0.442969	HC	Streptococcus	0.0896302
Streptococcus_sanguinis	HC25	0.0724401	HC	Streptococcus	0.0702898
Streptococcus_sp__A12	HC25	0.125564	HC	Streptococcus	0.0819277
Streptococcus_sp__FDAARGOS_192	HC25	0.00542866	HC	Streptococcus	0.0702898
Streptococcus_sp__I_G2	HC25	0.322855	HC	Streptococcus	0.0204966
Streptococcus_sp__I_P16	HC25	0.213563	HC	Streptococcus	0.0134331
Streptococcus_sp__LPB0220	HC25	0.127698	HC	Streptococcus	0.0639833
Streptococcus_sp__oral_taxon_431	HC25	2.71898	HC	Streptococcus	0.0563085
Streptococcus_viridans	HC25	0.0507647	HC	Streptococcus	0.0328416
Bacteroides_caccae	HC27	0.00913839	HC	Bacteroides	0.0124106
Bacteroides_fragilis	HC27	0.0780973	HC	Bacteroides	0.0660314
Bacteroides_helcogenes	HC27	0.00875452	HC	Bacteroides	0.0844332
Bacteroides_intestinalis	HC27	0.00544836	HC	Bacteroides	0.0494161
Bacteroides_sp__A1C1	HC27	0.0147477	HC	Bacteroides	0.00331499
Bacteroides_uniformis	HC27	0.0112434	HC	Bacteroides	0.035218
Bacteroides_xylanisolvens	HC27	0.0159488	HC	Bacteroides	0.0681332
Bacteroides_zoogleoformans	HC27	0.0825922	HC	Bacteroides	0.00415062
Neisseria_animaloris	HC27	0.0457291	HC	Neisseria	0.0190116
Neisseria_canis	HC27	0.0241214	HC	Neisseria	0.0204966
Neisseria_chenwenguii	HC27	0.0305727	HC	Neisseria	0.000355924
Neisseria_elongata	HC27	2.01464	HC	Neisseria	0.0639833
Neisseria_flavescens	HC27	1.10669	HC	Neisseria	0.0747709
Neisseria_gonorrhoeae	HC27	0.334405	HC	Neisseria	0.0794828
Neisseria_lactamica	HC27	0.308278	HC	Neisseria	0.0418093
Neisseria_meningitidis	HC27	1.583	HC	Neisseria	0.0639833
Neisseria_perflava	HC27	0.0290125	HC	Neisseria	0.0478082
Neisseria_sp__KEM232	HC27	0.115852	HC	Neisseria	0.0563085
Neisseria_sp__oral_taxon_014	HC27	1.0749	HC	Neisseria	0.0923237
Neisseria_subflava	HC27	13.2241	HC	Neisseria	0.0681332
Neisseria_zoodegmatis	HC27	0.0395749	HC	Neisseria	0.0619879
Streptococcus_agalactiae	HC27	0.0379528	HC	Streptococcus	0.0295349
Streptococcus_australis	HC27	0.267861	HC	Streptococcus	0.0204966
Streptococcus_cristatus	HC27	0.37637	HC	Streptococcus	0.0462444
Streptococcus_dysgalactiae	HC27	0.0821464	HC	Streptococcus	0.0134331
Streptococcus_gordonii	HC27	0.271873	HC	Streptococcus	0.0794828
Streptococcus_koreensis	HC27	0.182149	HC	Streptococcus	0.0418093
Streptococcus_parasanguinis	HC27	0.392393	HC	Streptococcus	0.0950818
Streptococcus_pyogenes	HC27	0.0601301	HC	Streptococcus	0.0284983
Streptococcus_salivarius	HC27	0.282931	HC	Streptococcus	0.0896302
Streptococcus_sanguinis	HC27	0.53041	HC	Streptococcus	0.0702898
Streptococcus_sp__A12	HC27	0.0691323	HC	Streptococcus	0.0819277
Streptococcus_sp__FDAARGOS_192	HC27	0.00567125	HC	Streptococcus	0.0702898
Streptococcus_sp__I_G2	HC27	0.207843	HC	Streptococcus	0.0204966
Streptococcus_sp__I_P16	HC27	0.140679	HC	Streptococcus	0.0134331
Streptococcus_sp__LPB0220	HC27	0.165865	HC	Streptococcus	0.0639833
Streptococcus_sp__oral_taxon_431	HC27	1.19101	HC	Streptococcus	0.0563085
Streptococcus_viridans	HC27	0.0271923	HC	Streptococcus	0.0328416
Bacteroides_caccae	HC28	0.00461882	HC	Bacteroides	0.0124106
Bacteroides_fragilis	HC28	0.0828202	HC	Bacteroides	0.0660314
Bacteroides_helcogenes	HC28	0.00347208	HC	Bacteroides	0.0844332
Bacteroides_intestinalis	HC28	0.00519219	HC	Bacteroides	0.0494161
Bacteroides_sp__A1C1	HC28	0.00605225	HC	Bacteroides	0.00331499
Bacteroides_uniformis	HC28	0.00751753	HC	Bacteroides	0.035218
Bacteroides_xylanisolvens	HC28	0.00952433	HC	Bacteroides	0.0681332
Bacteroides_zoogleoformans	HC28	0.049501	HC	Bacteroides	0.00415062
Neisseria_animaloris	HC28	0.00595669	HC	Neisseria	0.0190116
Neisseria_canis	HC28	0.00688045	HC	Neisseria	0.0204966
Neisseria_chenwenguii	HC28	0.00872798	HC	Neisseria	0.000355924
Neisseria_elongata	HC28	0.260183	HC	Neisseria	0.0639833
Neisseria_flavescens	HC28	0.421842	HC	Neisseria	0.0747709
Neisseria_gonorrhoeae	HC28	0.144362	HC	Neisseria	0.0794828
Neisseria_lactamica	HC28	0.628638	HC	Neisseria	0.0418093
Neisseria_meningitidis	HC28	0.754588	HC	Neisseria	0.0639833
Neisseria_perflava	HC28	0.00742197	HC	Neisseria	0.0478082
Neisseria_sp__KEM232	HC28	0.00582927	HC	Neisseria	0.0563085
Neisseria_sp__oral_taxon_014	HC28	0.160958	HC	Neisseria	0.0923237
Neisseria_subflava	HC28	3.39334	HC	Neisseria	0.0681332
Neisseria_zoodegmatis	HC28	0.00637079	HC	Neisseria	0.0619879
Streptococcus_agalactiae	HC28	0.158919	HC	Streptococcus	0.0295349
Streptococcus_australis	HC28	0.315991	HC	Streptococcus	0.0204966
Streptococcus_cristatus	HC28	0.23779	HC	Streptococcus	0.0462444
Streptococcus_dysgalactiae	HC28	0.0964219	HC	Streptococcus	0.0134331
Streptococcus_gordonii	HC28	0.197654	HC	Streptococcus	0.0794828
Streptococcus_koreensis	HC28	0.0646954	HC	Streptococcus	0.0418093
Streptococcus_parasanguinis	HC28	0.602039	HC	Streptococcus	0.0950818
Streptococcus_pyogenes	HC28	0.103016	HC	Streptococcus	0.0284983
Streptococcus_salivarius	HC28	0.526577	HC	Streptococcus	0.0896302
Streptococcus_sanguinis	HC28	0.102474	HC	Streptococcus	0.0702898
Streptococcus_sp__A12	HC28	0.0528775	HC	Streptococcus	0.0819277
Streptococcus_sp__FDAARGOS_192	HC28	0.00423657	HC	Streptococcus	0.0702898
Streptococcus_sp__I_G2	HC28	0.0846678	HC	Streptococcus	0.0204966
Streptococcus_sp__I_P16	HC28	0.0467297	HC	Streptococcus	0.0134331
Streptococcus_sp__LPB0220	HC28	0.273371	HC	Streptococcus	0.0639833
Streptococcus_sp__oral_taxon_431	HC28	1.89818	HC	Streptococcus	0.0563085
Streptococcus_viridans	HC28	0.017233	HC	Streptococcus	0.0328416
Bacteroides_caccae	HC31	0.00118802	HC	Bacteroides	0.0124106
Bacteroides_fragilis	HC31	0.143723	HC	Bacteroides	0.0660314
Bacteroides_helcogenes	HC31	0.00458274	HC	Bacteroides	0.0844332
Bacteroides_intestinalis	HC31	0.00528324	HC	Bacteroides	0.0494161
Bacteroides_sp__A1C1	HC31	0.00630191	HC	Bacteroides	0.00331499
Bacteroides_uniformis	HC31	0.0122805	HC	Bacteroides	0.035218
Bacteroides_xylanisolvens	HC31	0.0397103	HC	Bacteroides	0.0681332
Bacteroides_zoogleoformans	HC31	0.0605558	HC	Bacteroides	0.00415062
Neisseria_animaloris	HC31	0.0033434	HC	Neisseria	0.0190116
Neisseria_canis	HC31	0.000466998	HC	Neisseria	0.0204966
Neisseria_chenwenguii	HC31	0.00703577	HC	Neisseria	0.000355924
Neisseria_elongata	HC31	0.108351	HC	Neisseria	0.0639833
Neisseria_flavescens	HC31	0.145616	HC	Neisseria	0.0747709
Neisseria_gonorrhoeae	HC31	0.0368646	HC	Neisseria	0.0794828
Neisseria_lactamica	HC31	0.0286203	HC	Neisseria	0.0418093
Neisseria_meningitidis	HC31	0.156601	HC	Neisseria	0.0639833
Neisseria_perflava	HC31	0.00308937	HC	Neisseria	0.0478082
Neisseria_sp__KEM232	HC31	0.00296621	HC	Neisseria	0.0563085
Neisseria_sp__oral_taxon_014	HC31	0.0132325	HC	Neisseria	0.0923237
Neisseria_subflava	HC31	1.54351	HC	Neisseria	0.0681332
Neisseria_zoodegmatis	HC31	0.000892942	HC	Neisseria	0.0619879
Streptococcus_agalactiae	HC31	0.0629832	HC	Streptococcus	0.0295349
Streptococcus_australis	HC31	0.0898407	HC	Streptococcus	0.0204966
Streptococcus_cristatus	HC31	0.0287358	HC	Streptococcus	0.0462444
Streptococcus_dysgalactiae	HC31	0.0163552	HC	Streptococcus	0.0134331
Streptococcus_gordonii	HC31	0.0430588	HC	Streptococcus	0.0794828
Streptococcus_koreensis	HC31	0.0388404	HC	Streptococcus	0.0418093
Streptococcus_parasanguinis	HC31	0.46102	HC	Streptococcus	0.0950818
Streptococcus_pyogenes	HC31	0.0561501	HC	Streptococcus	0.0284983
Streptococcus_salivarius	HC31	2.72871	HC	Streptococcus	0.0896302
Streptococcus_sanguinis	HC31	0.0519343	HC	Streptococcus	0.0702898
Streptococcus_sp__A12	HC31	0.0330773	HC	Streptococcus	0.0819277
Streptococcus_sp__FDAARGOS_192	HC31	0.0751405	HC	Streptococcus	0.0702898
Streptococcus_sp__I_G2	HC31	0.0467537	HC	Streptococcus	0.0204966
Streptococcus_sp__I_P16	HC31	0.0366979	HC	Streptococcus	0.0134331
Streptococcus_sp__LPB0220	HC31	0.17059	HC	Streptococcus	0.0639833
Streptococcus_sp__oral_taxon_431	HC31	0.487854	HC	Streptococcus	0.0563085
Streptococcus_viridans	HC31	0.00994553	HC	Streptococcus	0.0328416
Bacteroides_caccae	HC34	0.00823612	HC	Bacteroides	0.0124106
Bacteroides_fragilis	HC34	0.162286	HC	Bacteroides	0.0660314
Bacteroides_helcogenes	HC34	0.0036784	HC	Bacteroides	0.0844332
Bacteroides_intestinalis	HC34	0.00432279	HC	Bacteroides	0.0494161
Bacteroides_sp__A1C1	HC34	0.0140826	HC	Bacteroides	0.00331499
Bacteroides_uniformis	HC34	0.0179154	HC	Bacteroides	0.035218
Bacteroides_xylanisolvens	HC34	0.0201238	HC	Bacteroides	0.0681332
Bacteroides_zoogleoformans	HC34	0.0436508	HC	Bacteroides	0.00415062
Neisseria_animaloris	HC34	0.00100015	HC	Neisseria	0.0190116
Neisseria_canis	HC34	0.00413484	HC	Neisseria	0.0204966
Neisseria_chenwenguii	HC34	0.00360456	HC	Neisseria	0.000355924
Neisseria_elongata	HC34	0.561654	HC	Neisseria	0.0639833
Neisseria_flavescens	HC34	0.975031	HC	Neisseria	0.0747709
Neisseria_gonorrhoeae	HC34	0.19217	HC	Neisseria	0.0794828
Neisseria_lactamica	HC34	0.24315	HC	Neisseria	0.0418093
Neisseria_meningitidis	HC34	0.827036	HC	Neisseria	0.0639833
Neisseria_perflava	HC34	0.0159755	HC	Neisseria	0.0478082
Neisseria_sp__KEM232	HC34	0.00835024	HC	Neisseria	0.0563085
Neisseria_sp__oral_taxon_014	HC34	0.0837306	HC	Neisseria	0.0923237
Neisseria_subflava	HC34	7.76414	HC	Neisseria	0.0681332
Neisseria_zoodegmatis	HC34	0.0126999	HC	Neisseria	0.0619879
Streptococcus_agalactiae	HC34	0.0749977	HC	Streptococcus	0.0295349
Streptococcus_australis	HC34	0.288479	HC	Streptococcus	0.0204966
Streptococcus_cristatus	HC34	0.0399053	HC	Streptococcus	0.0462444
Streptococcus_dysgalactiae	HC34	0.0678222	HC	Streptococcus	0.0134331
Streptococcus_gordonii	HC34	0.0698829	HC	Streptococcus	0.0794828
Streptococcus_koreensis	HC34	0.108654	HC	Streptococcus	0.0418093
Streptococcus_parasanguinis	HC34	0.561855	HC	Streptococcus	0.0950818
Streptococcus_pyogenes	HC34	0.0446644	HC	Streptococcus	0.0284983
Streptococcus_salivarius	HC34	0.414344	HC	Streptococcus	0.0896302
Streptococcus_sanguinis	HC34	0.043295	HC	Streptococcus	0.0702898
Streptococcus_sp__A12	HC34	0.190686	HC	Streptococcus	0.0819277
Streptococcus_sp__FDAARGOS_192	HC34	0.00707488	HC	Streptococcus	0.0702898
Streptococcus_sp__I_G2	HC34	0.137081	HC	Streptococcus	0.0204966
Streptococcus_sp__I_P16	HC34	0.09686	HC	Streptococcus	0.0134331
Streptococcus_sp__LPB0220	HC34	0.199097	HC	Streptococcus	0.0639833
Streptococcus_sp__oral_taxon_431	HC34	1.14779	HC	Streptococcus	0.0563085
Streptococcus_viridans	HC34	0.0437716	HC	Streptococcus	0.0328416
Bacteroides_caccae	HC36	0.0161217	HC	Bacteroides	0.0124106
Bacteroides_fragilis	HC36	0.164287	HC	Bacteroides	0.0660314
Bacteroides_helcogenes	HC36	0.0105961	HC	Bacteroides	0.0844332
Bacteroides_intestinalis	HC36	0.0104115	HC	Bacteroides	0.0494161
Bacteroides_sp__A1C1	HC36	0.0177962	HC	Bacteroides	0.00331499
Bacteroides_uniformis	HC36	0.0357126	HC	Bacteroides	0.035218
Bacteroides_xylanisolvens	HC36	0.0295429	HC	Bacteroides	0.0681332
Bacteroides_zoogleoformans	HC36	0.060288	HC	Bacteroides	0.00415062
Neisseria_animaloris	HC36	0.00358929	HC	Neisseria	0.0190116
Neisseria_canis	HC36	0.00354206	HC	Neisseria	0.0204966
Neisseria_chenwenguii	HC36	0.0328231	HC	Neisseria	0.000355924
Neisseria_elongata	HC36	0.457677	HC	Neisseria	0.0639833
Neisseria_flavescens	HC36	0.58863	HC	Neisseria	0.0747709
Neisseria_gonorrhoeae	HC36	0.117339	HC	Neisseria	0.0794828
Neisseria_lactamica	HC36	0.0875554	HC	Neisseria	0.0418093
Neisseria_meningitidis	HC36	0.64851	HC	Neisseria	0.0639833
Neisseria_perflava	HC36	0.0109911	HC	Neisseria	0.0478082
Neisseria_sp__KEM232	HC36	0.00971598	HC	Neisseria	0.0563085
Neisseria_sp__oral_taxon_014	HC36	0.0510357	HC	Neisseria	0.0923237
Neisseria_subflava	HC36	5.32881	HC	Neisseria	0.0681332
Neisseria_zoodegmatis	HC36	0.008531	HC	Neisseria	0.0619879
Streptococcus_agalactiae	HC36	0.0577034	HC	Streptococcus	0.0295349
Streptococcus_australis	HC36	0.193834	HC	Streptococcus	0.0204966
Streptococcus_cristatus	HC36	0.182526	HC	Streptococcus	0.0462444
Streptococcus_dysgalactiae	HC36	0.0414228	HC	Streptococcus	0.0134331
Streptococcus_gordonii	HC36	0.091398	HC	Streptococcus	0.0794828
Streptococcus_koreensis	HC36	0.0493699	HC	Streptococcus	0.0418093
Streptococcus_parasanguinis	HC36	0.131747	HC	Streptococcus	0.0950818
Streptococcus_pyogenes	HC36	0.0272073	HC	Streptococcus	0.0284983
Streptococcus_salivarius	HC36	0.197922	HC	Streptococcus	0.0896302
Streptococcus_sanguinis	HC36	0.0763797	HC	Streptococcus	0.0702898
Streptococcus_sp__A12	HC36	0.0356524	HC	Streptococcus	0.0819277
Streptococcus_sp__FDAARGOS_192	HC36	0.00464976	HC	Streptococcus	0.0702898
Streptococcus_sp__I_G2	HC36	0.0556082	HC	Streptococcus	0.0204966
Streptococcus_sp__I_P16	HC36	0.0365626	HC	Streptococcus	0.0134331
Streptococcus_sp__LPB0220	HC36	0.0275079	HC	Streptococcus	0.0639833
Streptococcus_sp__oral_taxon_431	HC36	1.39443	HC	Streptococcus	0.0563085
Streptococcus_viridans	HC36	0.0122877	HC	Streptococcus	0.0328416
Bacteroides_caccae	HC37	0.00449085	HC	Bacteroides	0.0124106
Bacteroides_fragilis	HC37	0.107018	HC	Bacteroides	0.0660314
Bacteroides_helcogenes	HC37	0.00316729	HC	Bacteroides	0.0844332
Bacteroides_intestinalis	HC37	0.00909881	HC	Bacteroides	0.0494161
Bacteroides_sp__A1C1	HC37	0.0116751	HC	Bacteroides	0.00331499
Bacteroides_uniformis	HC37	0.0151937	HC	Bacteroides	0.035218
Bacteroides_xylanisolvens	HC37	0.0152564	HC	Bacteroides	0.0681332
Bacteroides_zoogleoformans	HC37	0.0399656	HC	Bacteroides	0.00415062
Neisseria_animaloris	HC37	0.00898716	HC	Neisseria	0.0190116
Neisseria_canis	HC37	0.0159781	HC	Neisseria	0.0204966
Neisseria_chenwenguii	HC37	0.0372967	HC	Neisseria	0.000355924
Neisseria_elongata	HC37	0.380579	HC	Neisseria	0.0639833
Neisseria_flavescens	HC37	0.611919	HC	Neisseria	0.0747709
Neisseria_gonorrhoeae	HC37	0.156665	HC	Neisseria	0.0794828
Neisseria_lactamica	HC37	0.0648273	HC	Neisseria	0.0418093
Neisseria_meningitidis	HC37	0.714492	HC	Neisseria	0.0639833
Neisseria_perflava	HC37	0.013143	HC	Neisseria	0.0478082
Neisseria_sp__KEM232	HC37	0.012277	HC	Neisseria	0.0563085
Neisseria_sp__oral_taxon_014	HC37	0.1441	HC	Neisseria	0.0923237
Neisseria_subflava	HC37	6.66731	HC	Neisseria	0.0681332
Neisseria_zoodegmatis	HC37	0.00558565	HC	Neisseria	0.0619879
Streptococcus_agalactiae	HC37	0.0424793	HC	Streptococcus	0.0295349
Streptococcus_australis	HC37	0.37371	HC	Streptococcus	0.0204966
Streptococcus_cristatus	HC37	0.132514	HC	Streptococcus	0.0462444
Streptococcus_dysgalactiae	HC37	0.0262071	HC	Streptococcus	0.0134331
Streptococcus_gordonii	HC37	0.203151	HC	Streptococcus	0.0794828
Streptococcus_koreensis	HC37	0.190027	HC	Streptococcus	0.0418093
Streptococcus_parasanguinis	HC37	1.63824	HC	Streptococcus	0.0950818
Streptococcus_pyogenes	HC37	0.0266919	HC	Streptococcus	0.0284983
Streptococcus_salivarius	HC37	0.70264	HC	Streptococcus	0.0896302
Streptococcus_sanguinis	HC37	0.089414	HC	Streptococcus	0.0702898
Streptococcus_sp__A12	HC37	0.144846	HC	Streptococcus	0.0819277
Streptococcus_sp__FDAARGOS_192	HC37	0.027212	HC	Streptococcus	0.0702898
Streptococcus_sp__I_G2	HC37	0.232558	HC	Streptococcus	0.0204966
Streptococcus_sp__I_P16	HC37	0.179975	HC	Streptococcus	0.0134331
Streptococcus_sp__LPB0220	HC37	0.623643	HC	Streptococcus	0.0639833
Streptococcus_sp__oral_taxon_431	HC37	2.08874	HC	Streptococcus	0.0563085
Streptococcus_viridans	HC37	0.0420544	HC	Streptococcus	0.0328416
Bacteroides_caccae	HC38	0.0466452	HC	Bacteroides	0.0124106
Bacteroides_fragilis	HC38	0.233633	HC	Bacteroides	0.0660314
Bacteroides_helcogenes	HC38	0.0210191	HC	Bacteroides	0.0844332
Bacteroides_intestinalis	HC38	0.040955	HC	Bacteroides	0.0494161
Bacteroides_sp__A1C1	HC38	0.0273072	HC	Bacteroides	0.00331499
Bacteroides_uniformis	HC38	0.0553393	HC	Bacteroides	0.035218
Bacteroides_xylanisolvens	HC38	0.0502788	HC	Bacteroides	0.0681332
Bacteroides_zoogleoformans	HC38	0.0759656	HC	Bacteroides	0.00415062
Neisseria_animaloris	HC38	0.000707664	HC	Neisseria	0.0190116
Neisseria_canis	HC38	0.000984953	HC	Neisseria	0.0204966
Neisseria_chenwenguii	HC38	0.00160019	HC	Neisseria	0.000355924
Neisseria_elongata	HC38	0.0984375	HC	Neisseria	0.0639833
Neisseria_flavescens	HC38	0.133624	HC	Neisseria	0.0747709
Neisseria_gonorrhoeae	HC38	0.0335606	HC	Neisseria	0.0794828
Neisseria_lactamica	HC38	0.0273101	HC	Neisseria	0.0418093
Neisseria_meningitidis	HC38	0.141345	HC	Neisseria	0.0639833
Neisseria_perflava	HC38	0.00218654	HC	Neisseria	0.0478082
Neisseria_sp__KEM232	HC38	0.00209122	HC	Neisseria	0.0563085
Neisseria_sp__oral_taxon_014	HC38	0.020297	HC	Neisseria	0.0923237
Neisseria_subflava	HC38	1.05276	HC	Neisseria	0.0681332
Neisseria_zoodegmatis	HC38	0.000762544	HC	Neisseria	0.0619879
Streptococcus_agalactiae	HC38	0.0469542	HC	Streptococcus	0.0295349
Streptococcus_australis	HC38	0.0771614	HC	Streptococcus	0.0204966
Streptococcus_cristatus	HC38	0.0248838	HC	Streptococcus	0.0462444
Streptococcus_dysgalactiae	HC38	0.0382745	HC	Streptococcus	0.0134331
Streptococcus_gordonii	HC38	0.0338495	HC	Streptococcus	0.0794828
Streptococcus_koreensis	HC38	0.0130643	HC	Streptococcus	0.0418093
Streptococcus_parasanguinis	HC38	0.410067	HC	Streptococcus	0.0950818
Streptococcus_pyogenes	HC38	0.0574941	HC	Streptococcus	0.0284983
Streptococcus_salivarius	HC38	0.205985	HC	Streptococcus	0.0896302
Streptococcus_sanguinis	HC38	0.0195806	HC	Streptococcus	0.0702898
Streptococcus_sp__A12	HC38	0.0193698	HC	Streptococcus	0.0819277
Streptococcus_sp__FDAARGOS_192	HC38	0.00291731	HC	Streptococcus	0.0702898
Streptococcus_sp__I_G2	HC38	0.0206898	HC	Streptococcus	0.0204966
Streptococcus_sp__I_P16	HC38	0.0251149	HC	Streptococcus	0.0134331
Streptococcus_sp__LPB0220	HC38	0.0910172	HC	Streptococcus	0.0639833
Streptococcus_sp__oral_taxon_431	HC38	0.643856	HC	Streptococcus	0.0563085
Streptococcus_viridans	HC38	0.00523383	HC	Streptococcus	0.0328416
Bacteroides_caccae	HC3	0.00313875	HC	Bacteroides	0.0124106
Bacteroides_fragilis	HC3	0.254307	HC	Bacteroides	0.0660314
Bacteroides_helcogenes	HC3	0.00334301	HC	Bacteroides	0.0844332
Bacteroides_intestinalis	HC3	0.0144641	HC	Bacteroides	0.0494161
Bacteroides_sp__A1C1	HC3	0.0219429	HC	Bacteroides	0.00331499
Bacteroides_uniformis	HC3	0.028364	HC	Bacteroides	0.035218
Bacteroides_xylanisolvens	HC3	0.0225213	HC	Bacteroides	0.0681332
Bacteroides_zoogleoformans	HC3	0.0714955	HC	Bacteroides	0.00415062
Neisseria_animaloris	HC3	0.000287179	HC	Neisseria	0.0190116
Neisseria_canis	HC3	0.000655254	HC	Neisseria	0.0204966
Neisseria_chenwenguii	HC3	0.000883783	HC	Neisseria	0.000355924
Neisseria_elongata	HC3	0.0378247	HC	Neisseria	0.0639833
Neisseria_flavescens	HC3	0.0521331	HC	Neisseria	0.0747709
Neisseria_gonorrhoeae	HC3	0.013279	HC	Neisseria	0.0794828
Neisseria_lactamica	HC3	0.0181894	HC	Neisseria	0.0418093
Neisseria_meningitidis	HC3	0.0586856	HC	Neisseria	0.0639833
Neisseria_perflava	HC3	0.00105569	HC	Neisseria	0.0478082
Neisseria_sp__KEM232	HC3	0.00177768	HC	Neisseria	0.0563085
Neisseria_sp__oral_taxon_014	HC3	0.0368863	HC	Neisseria	0.0923237
Neisseria_subflava	HC3	0.535427	HC	Neisseria	0.0681332
Neisseria_zoodegmatis	HC3	0.000657276	HC	Neisseria	0.0619879
Streptococcus_agalactiae	HC3	0.0231543	HC	Streptococcus	0.0295349
Streptococcus_australis	HC3	0.0919438	HC	Streptococcus	0.0204966
Streptococcus_cristatus	HC3	0.0201126	HC	Streptococcus	0.0462444
Streptococcus_dysgalactiae	HC3	0.0159769	HC	Streptococcus	0.0134331
Streptococcus_gordonii	HC3	0.0482542	HC	Streptococcus	0.0794828
Streptococcus_koreensis	HC3	0.0189538	HC	Streptococcus	0.0418093
Streptococcus_parasanguinis	HC3	0.929328	HC	Streptococcus	0.0950818
Streptococcus_pyogenes	HC3	0.0170285	HC	Streptococcus	0.0284983
Streptococcus_salivarius	HC3	1.04762	HC	Streptococcus	0.0896302
Streptococcus_sanguinis	HC3	0.0218317	HC	Streptococcus	0.0702898
Streptococcus_sp__A12	HC3	0.0262405	HC	Streptococcus	0.0819277
Streptococcus_sp__FDAARGOS_192	HC3	0.0230653	HC	Streptococcus	0.0702898
Streptococcus_sp__I_G2	HC3	0.0254133	HC	Streptococcus	0.0204966
Streptococcus_sp__I_P16	HC3	0.0332258	HC	Streptococcus	0.0134331
Streptococcus_sp__LPB0220	HC3	0.307682	HC	Streptococcus	0.0639833
Streptococcus_sp__oral_taxon_431	HC3	0.875126	HC	Streptococcus	0.0563085
Streptococcus_viridans	HC3	0.00597413	HC	Streptococcus	0.0328416
Bacteroides_caccae	HC4	0.000896459	HC	Bacteroides	0.0124106
Bacteroides_fragilis	HC4	0.0533191	HC	Bacteroides	0.0660314
Bacteroides_helcogenes	HC4	0.000969145	HC	Bacteroides	0.0844332
Bacteroides_intestinalis	HC4	0.00138911	HC	Bacteroides	0.0494161
Bacteroides_sp__A1C1	HC4	0.00170408	HC	Bacteroides	0.00331499
Bacteroides_uniformis	HC4	0.00157486	HC	Bacteroides	0.035218
Bacteroides_xylanisolvens	HC4	0.00377966	HC	Bacteroides	0.0681332
Bacteroides_zoogleoformans	HC4	0.0128896	HC	Bacteroides	0.00415062
Neisseria_animaloris	HC4	0.0141899	HC	Neisseria	0.0190116
Neisseria_canis	HC4	0.0796798	HC	Neisseria	0.0204966
Neisseria_chenwenguii	HC4	0.0380632	HC	Neisseria	0.000355924
Neisseria_elongata	HC4	1.06767	HC	Neisseria	0.0639833
Neisseria_flavescens	HC4	1.86796	HC	Neisseria	0.0747709
Neisseria_gonorrhoeae	HC4	0.317613	HC	Neisseria	0.0794828
Neisseria_lactamica	HC4	0.189145	HC	Neisseria	0.0418093
Neisseria_meningitidis	HC4	1.85471	HC	Neisseria	0.0639833
Neisseria_perflava	HC4	0.0379743	HC	Neisseria	0.0478082
Neisseria_sp__KEM232	HC4	0.0234695	HC	Neisseria	0.0563085
Neisseria_sp__oral_taxon_014	HC4	1.00819	HC	Neisseria	0.0923237
Neisseria_subflava	HC4	15.479	HC	Neisseria	0.0681332
Neisseria_zoodegmatis	HC4	0.0727989	HC	Neisseria	0.0619879
Streptococcus_agalactiae	HC4	0.0286301	HC	Streptococcus	0.0295349
Streptococcus_australis	HC4	0.139993	HC	Streptococcus	0.0204966
Streptococcus_cristatus	HC4	0.0757306	HC	Streptococcus	0.0462444
Streptococcus_dysgalactiae	HC4	0.0168066	HC	Streptococcus	0.0134331
Streptococcus_gordonii	HC4	0.0764978	HC	Streptococcus	0.0794828
Streptococcus_koreensis	HC4	0.0382974	HC	Streptococcus	0.0418093
Streptococcus_parasanguinis	HC4	1.19053	HC	Streptococcus	0.0950818
Streptococcus_pyogenes	HC4	0.0167258	HC	Streptococcus	0.0284983
Streptococcus_salivarius	HC4	2.38132	HC	Streptococcus	0.0896302
Streptococcus_sanguinis	HC4	0.0984489	HC	Streptococcus	0.0702898
Streptococcus_sp__A12	HC4	0.0409706	HC	Streptococcus	0.0819277
Streptococcus_sp__FDAARGOS_192	HC4	0.0733642	HC	Streptococcus	0.0702898
Streptococcus_sp__I_G2	HC4	0.0421093	HC	Streptococcus	0.0204966
Streptococcus_sp__I_P16	HC4	0.0369325	HC	Streptococcus	0.0134331
Streptococcus_sp__LPB0220	HC4	0.58374	HC	Streptococcus	0.0639833
Streptococcus_sp__oral_taxon_431	HC4	0.753429	HC	Streptococcus	0.0563085
Streptococcus_viridans	HC4	0.0159182	HC	Streptococcus	0.0328416
Bacteroides_caccae	HC5	0.00976687	HC	Bacteroides	0.0124106
Bacteroides_fragilis	HC5	0.0619749	HC	Bacteroides	0.0660314
Bacteroides_helcogenes	HC5	0.00467017	HC	Bacteroides	0.0844332
Bacteroides_intestinalis	HC5	0.00249413	HC	Bacteroides	0.0494161
Bacteroides_sp__A1C1	HC5	0.0103621	HC	Bacteroides	0.00331499
Bacteroides_uniformis	HC5	0.0239003	HC	Bacteroides	0.035218
Bacteroides_xylanisolvens	HC5	0.00882706	HC	Bacteroides	0.0681332
Bacteroides_zoogleoformans	HC5	0.0391615	HC	Bacteroides	0.00415062
Neisseria_animaloris	HC5	0.00230135	HC	Neisseria	0.0190116
Neisseria_canis	HC5	0.0180951	HC	Neisseria	0.0204966
Neisseria_chenwenguii	HC5	0.00411592	HC	Neisseria	0.000355924
Neisseria_elongata	HC5	0.78342	HC	Neisseria	0.0639833
Neisseria_flavescens	HC5	1.71774	HC	Neisseria	0.0747709
Neisseria_gonorrhoeae	HC5	0.190523	HC	Neisseria	0.0794828
Neisseria_lactamica	HC5	0.17143	HC	Neisseria	0.0418093
Neisseria_meningitidis	HC5	1.50178	HC	Neisseria	0.0639833
Neisseria_perflava	HC5	0.031161	HC	Neisseria	0.0478082
Neisseria_sp__KEM232	HC5	0.00951626	HC	Neisseria	0.0563085
Neisseria_sp__oral_taxon_014	HC5	0.106592	HC	Neisseria	0.0923237
Neisseria_subflava	HC5	13.8725	HC	Neisseria	0.0681332
Neisseria_zoodegmatis	HC5	0.0102633	HC	Neisseria	0.0619879
Streptococcus_agalactiae	HC5	0.0326044	HC	Streptococcus	0.0295349
Streptococcus_australis	HC5	0.386325	HC	Streptococcus	0.0204966
Streptococcus_cristatus	HC5	0.0420291	HC	Streptococcus	0.0462444
Streptococcus_dysgalactiae	HC5	0.0217893	HC	Streptococcus	0.0134331
Streptococcus_gordonii	HC5	0.0749902	HC	Streptococcus	0.0794828
Streptococcus_koreensis	HC5	0.347364	HC	Streptococcus	0.0418093
Streptococcus_parasanguinis	HC5	0.157523	HC	Streptococcus	0.0950818
Streptococcus_pyogenes	HC5	0.0170878	HC	Streptococcus	0.0284983
Streptococcus_salivarius	HC5	0.331368	HC	Streptococcus	0.0896302
Streptococcus_sanguinis	HC5	0.0322213	HC	Streptococcus	0.0702898
Streptococcus_sp__A12	HC5	0.113785	HC	Streptococcus	0.0819277
Streptococcus_sp__FDAARGOS_192	HC5	0.00745589	HC	Streptococcus	0.0702898
Streptococcus_sp__I_G2	HC5	0.420564	HC	Streptococcus	0.0204966
Streptococcus_sp__I_P16	HC5	0.284762	HC	Streptococcus	0.0134331
Streptococcus_sp__LPB0220	HC5	0.0561553	HC	Streptococcus	0.0639833
Streptococcus_sp__oral_taxon_431	HC5	1.77781	HC	Streptococcus	0.0563085
Streptococcus_viridans	HC5	0.0408652	HC	Streptococcus	0.0328416
Bacteroides_caccae	HC7	0.00849796	HC	Bacteroides	0.0124106
Bacteroides_fragilis	HC7	0.0400193	HC	Bacteroides	0.0660314
Bacteroides_helcogenes	HC7	0.00402859	HC	Bacteroides	0.0844332
Bacteroides_intestinalis	HC7	0.00787266	HC	Bacteroides	0.0494161
Bacteroides_sp__A1C1	HC7	0.00705259	HC	Bacteroides	0.00331499
Bacteroides_uniformis	HC7	0.0123113	HC	Bacteroides	0.035218
Bacteroides_xylanisolvens	HC7	0.0119576	HC	Bacteroides	0.0681332
Bacteroides_zoogleoformans	HC7	0.0800694	HC	Bacteroides	0.00415062
Neisseria_animaloris	HC7	0.00664768	HC	Neisseria	0.0190116
Neisseria_canis	HC7	0.0038697	HC	Neisseria	0.0204966
Neisseria_chenwenguii	HC7	0.00583274	HC	Neisseria	0.000355924
Neisseria_elongata	HC7	0.372383	HC	Neisseria	0.0639833
Neisseria_flavescens	HC7	0.280351	HC	Neisseria	0.0747709
Neisseria_gonorrhoeae	HC7	0.107311	HC	Neisseria	0.0794828
Neisseria_lactamica	HC7	0.0741393	HC	Neisseria	0.0418093
Neisseria_meningitidis	HC7	0.361855	HC	Neisseria	0.0639833
Neisseria_perflava	HC7	0.00595575	HC	Neisseria	0.0478082
Neisseria_sp__KEM232	HC7	0.00973319	HC	Neisseria	0.0563085
Neisseria_sp__oral_taxon_014	HC7	0.0466516	HC	Neisseria	0.0923237
Neisseria_subflava	HC7	3.10968	HC	Neisseria	0.0681332
Neisseria_zoodegmatis	HC7	0.00347504	HC	Neisseria	0.0619879
Streptococcus_agalactiae	HC7	0.047605	HC	Streptococcus	0.0295349
Streptococcus_australis	HC7	0.952632	HC	Streptococcus	0.0204966
Streptococcus_cristatus	HC7	0.254406	HC	Streptococcus	0.0462444
Streptococcus_dysgalactiae	HC7	0.0291534	HC	Streptococcus	0.0134331
Streptococcus_gordonii	HC7	0.226667	HC	Streptococcus	0.0794828
Streptococcus_koreensis	HC7	0.514906	HC	Streptococcus	0.0418093
Streptococcus_parasanguinis	HC7	0.791796	HC	Streptococcus	0.0950818
Streptococcus_pyogenes	HC7	0.0209784	HC	Streptococcus	0.0284983
Streptococcus_salivarius	HC7	0.383438	HC	Streptococcus	0.0896302
Streptococcus_sanguinis	HC7	0.159293	HC	Streptococcus	0.0702898
Streptococcus_sp__A12	HC7	0.195315	HC	Streptococcus	0.0819277
Streptococcus_sp__FDAARGOS_192	HC7	0.00951279	HC	Streptococcus	0.0702898
Streptococcus_sp__I_G2	HC7	0.630791	HC	Streptococcus	0.0204966
Streptococcus_sp__I_P16	HC7	0.413227	HC	Streptococcus	0.0134331
Streptococcus_sp__LPB0220	HC7	0.298372	HC	Streptococcus	0.0639833
Streptococcus_sp__oral_taxon_431	HC7	3.2895	HC	Streptococcus	0.0563085
Streptococcus_viridans	HC7	0.128054	HC	Streptococcus	0.0328416
Bacteroides_caccae	HC8	0.0161776	HC	Bacteroides	0.0124106
Bacteroides_fragilis	HC8	0.142409	HC	Bacteroides	0.0660314
Bacteroides_helcogenes	HC8	0.00604584	HC	Bacteroides	0.0844332
Bacteroides_intestinalis	HC8	0.0201705	HC	Bacteroides	0.0494161
Bacteroides_sp__A1C1	HC8	0.0154069	HC	Bacteroides	0.00331499
Bacteroides_uniformis	HC8	0.0196722	HC	Bacteroides	0.035218
Bacteroides_xylanisolvens	HC8	0.0216388	HC	Bacteroides	0.0681332
Bacteroides_zoogleoformans	HC8	0.0910197	HC	Bacteroides	0.00415062
Neisseria_animaloris	HC8	0.0068298	HC	Neisseria	0.0190116
Neisseria_canis	HC8	0.014809	HC	Neisseria	0.0204966
Neisseria_chenwenguii	HC8	0.00530838	HC	Neisseria	0.000355924
Neisseria_elongata	HC8	0.621359	HC	Neisseria	0.0639833
Neisseria_flavescens	HC8	0.860176	HC	Neisseria	0.0747709
Neisseria_gonorrhoeae	HC8	0.12875	HC	Neisseria	0.0794828
Neisseria_lactamica	HC8	0.116698	HC	Neisseria	0.0418093
Neisseria_meningitidis	HC8	0.948532	HC	Neisseria	0.0639833
Neisseria_perflava	HC8	0.0157325	HC	Neisseria	0.0478082
Neisseria_sp__KEM232	HC8	0.0151478	HC	Neisseria	0.0563085
Neisseria_sp__oral_taxon_014	HC8	1.0606	HC	Neisseria	0.0923237
Neisseria_subflava	HC8	7.60668	HC	Neisseria	0.0681332
Neisseria_zoodegmatis	HC8	0.00411914	HC	Neisseria	0.0619879
Streptococcus_agalactiae	HC8	0.0350393	HC	Streptococcus	0.0295349
Streptococcus_australis	HC8	0.228274	HC	Streptococcus	0.0204966
Streptococcus_cristatus	HC8	0.237867	HC	Streptococcus	0.0462444
Streptococcus_dysgalactiae	HC8	0.041517	HC	Streptococcus	0.0134331
Streptococcus_gordonii	HC8	0.111237	HC	Streptococcus	0.0794828
Streptococcus_koreensis	HC8	0.148023	HC	Streptococcus	0.0418093
Streptococcus_parasanguinis	HC8	0.322974	HC	Streptococcus	0.0950818
Streptococcus_pyogenes	HC8	0.0263094	HC	Streptococcus	0.0284983
Streptococcus_salivarius	HC8	0.440761	HC	Streptococcus	0.0896302
Streptococcus_sanguinis	HC8	0.220832	HC	Streptococcus	0.0702898
Streptococcus_sp__A12	HC8	0.0686036	HC	Streptococcus	0.0819277
Streptococcus_sp__FDAARGOS_192	HC8	0.00690953	HC	Streptococcus	0.0702898
Streptococcus_sp__I_G2	HC8	0.198011	HC	Streptococcus	0.0204966
Streptococcus_sp__I_P16	HC8	0.138496	HC	Streptococcus	0.0134331
Streptococcus_sp__LPB0220	HC8	0.132244	HC	Streptococcus	0.0639833
Streptococcus_sp__oral_taxon_431	HC8	1.80659	HC	Streptococcus	0.0563085
Streptococcus_viridans	HC8	0.0195261	HC	Streptococcus	0.0328416
Bacteroides_caccae	RA1023	0.000540905	RA	Bacteroides	0.0124106
Bacteroides_fragilis	RA1023	0.0291088	RA	Bacteroides	0.0660314
Bacteroides_helcogenes	RA1023	0.000731472	RA	Bacteroides	0.0844332
Bacteroides_intestinalis	RA1023	0.00100096	RA	Bacteroides	0.0494161
Bacteroides_sp__A1C1	RA1023	0.00199615	RA	Bacteroides	0.00331499
Bacteroides_uniformis	RA1023	0.00249856	RA	Bacteroides	0.035218
Bacteroides_xylanisolvens	RA1023	0.00214437	RA	Bacteroides	0.0681332
Bacteroides_zoogleoformans	RA1023	0.00607892	RA	Bacteroides	0.00415062
Neisseria_animaloris	RA1023	0.00143407	RA	Neisseria	0.0190116
Neisseria_canis	RA1023	0.000496631	RA	Neisseria	0.0204966
Neisseria_chenwenguii	RA1023	0.00162656	RA	Neisseria	0.000355924
Neisseria_elongata	RA1023	0.0798903	RA	Neisseria	0.0639833
Neisseria_flavescens	RA1023	0.119282	RA	Neisseria	0.0747709
Neisseria_gonorrhoeae	RA1023	0.0314206	RA	Neisseria	0.0794828
Neisseria_lactamica	RA1023	0.0184177	RA	Neisseria	0.0418093
Neisseria_meningitidis	RA1023	0.136955	RA	Neisseria	0.0639833
Neisseria_perflava	RA1023	0.00217902	RA	Neisseria	0.0478082
Neisseria_sp__KEM232	RA1023	0.00582676	RA	Neisseria	0.0563085
Neisseria_sp__oral_taxon_014	RA1023	0.018102	RA	Neisseria	0.0923237
Neisseria_subflava	RA1023	1.25534	RA	Neisseria	0.0681332
Neisseria_zoodegmatis	RA1023	0.00116266	RA	Neisseria	0.0619879
Streptococcus_agalactiae	RA1023	0.0433263	RA	Streptococcus	0.0295349
Streptococcus_australis	RA1023	0.258497	RA	Streptococcus	0.0204966
Streptococcus_cristatus	RA1023	0.103848	RA	Streptococcus	0.0462444
Streptococcus_dysgalactiae	RA1023	0.00947449	RA	Streptococcus	0.0134331
Streptococcus_gordonii	RA1023	0.152108	RA	Streptococcus	0.0794828
Streptococcus_koreensis	RA1023	0.0665293	RA	Streptococcus	0.0418093
Streptococcus_parasanguinis	RA1023	1.47892	RA	Streptococcus	0.0950818
Streptococcus_pyogenes	RA1023	0.0174206	RA	Streptococcus	0.0284983
Streptococcus_salivarius	RA1023	0.918333	RA	Streptococcus	0.0896302
Streptococcus_sanguinis	RA1023	0.0352473	RA	Streptococcus	0.0702898
Streptococcus_sp__A12	RA1023	0.0845486	RA	Streptococcus	0.0819277
Streptococcus_sp__FDAARGOS_192	RA1023	0.0224331	RA	Streptococcus	0.0702898
Streptococcus_sp__I_G2	RA1023	0.0684716	RA	Streptococcus	0.0204966
Streptococcus_sp__I_P16	RA1023	0.0628547	RA	Streptococcus	0.0134331
Streptococcus_sp__LPB0220	RA1023	0.662098	RA	Streptococcus	0.0639833
Streptococcus_sp__oral_taxon_431	RA1023	2.46189	RA	Streptococcus	0.0563085
Streptococcus_viridans	RA1023	0.0321078	RA	Streptococcus	0.0328416
Bacteroides_caccae	RA1036	0.0330364	RA	Bacteroides	0.0124106
Bacteroides_fragilis	RA1036	0.0998601	RA	Bacteroides	0.0660314
Bacteroides_helcogenes	RA1036	0.00675745	RA	Bacteroides	0.0844332
Bacteroides_intestinalis	RA1036	0.00900993	RA	Bacteroides	0.0494161
Bacteroides_sp__A1C1	RA1036	0.0302834	RA	Bacteroides	0.00331499
Bacteroides_uniformis	RA1036	0.0125972	RA	Bacteroides	0.035218
Bacteroides_xylanisolvens	RA1036	0.0496381	RA	Bacteroides	0.0681332
Bacteroides_zoogleoformans	RA1036	0.0940203	RA	Bacteroides	0.00415062
Neisseria_animaloris	RA1036	0.00967734	RA	Neisseria	0.0190116
Neisseria_canis	RA1036	0.00951049	RA	Neisseria	0.0204966
Neisseria_chenwenguii	RA1036	0.00784198	RA	Neisseria	0.000355924
Neisseria_elongata	RA1036	0.509061	RA	Neisseria	0.0639833
Neisseria_flavescens	RA1036	0.273468	RA	Neisseria	0.0747709
Neisseria_gonorrhoeae	RA1036	0.065906	RA	Neisseria	0.0794828
Neisseria_lactamica	RA1036	0.0748325	RA	Neisseria	0.0418093
Neisseria_meningitidis	RA1036	0.390097	RA	Neisseria	0.0639833
Neisseria_perflava	RA1036	0.0062569	RA	Neisseria	0.0478082
Neisseria_sp__KEM232	RA1036	0.0146829	RA	Neisseria	0.0563085
Neisseria_sp__oral_taxon_014	RA1036	0.385842	RA	Neisseria	0.0923237
Neisseria_subflava	RA1036	2.15037	RA	Neisseria	0.0681332
Neisseria_zoodegmatis	RA1036	0.00717458	RA	Neisseria	0.0619879
Streptococcus_agalactiae	RA1036	0.0327027	RA	Streptococcus	0.0295349
Streptococcus_australis	RA1036	0.0802551	RA	Streptococcus	0.0204966
Streptococcus_cristatus	RA1036	0.441403	RA	Streptococcus	0.0462444
Streptococcus_dysgalactiae	RA1036	0.104532	RA	Streptococcus	0.0134331
Streptococcus_gordonii	RA1036	0.0926021	RA	Streptococcus	0.0794828
Streptococcus_koreensis	RA1036	0.065322	RA	Streptococcus	0.0418093
Streptococcus_parasanguinis	RA1036	0.0593988	RA	Streptococcus	0.0950818
Streptococcus_pyogenes	RA1036	0.0548104	RA	Streptococcus	0.0284983
Streptococcus_salivarius	RA1036	0.32953	RA	Streptococcus	0.0896302
Streptococcus_sanguinis	RA1036	0.140238	RA	Streptococcus	0.0702898
Streptococcus_sp__A12	RA1036	0.017269	RA	Streptococcus	0.0819277
Streptococcus_sp__FDAARGOS_192	RA1036	0.00266961	RA	Streptococcus	0.0702898
Streptococcus_sp__I_G2	RA1036	0.0860115	RA	Streptococcus	0.0204966
Streptococcus_sp__I_P16	RA1036	0.0538928	RA	Streptococcus	0.0134331
Streptococcus_sp__LPB0220	RA1036	0.0237762	RA	Streptococcus	0.0639833
Streptococcus_sp__oral_taxon_431	RA1036	0.279808	RA	Streptococcus	0.0563085
Streptococcus_viridans	RA1036	0.00650717	RA	Streptococcus	0.0328416
Bacteroides_caccae	RA1052	0.0108546	RA	Bacteroides	0.0124106
Bacteroides_fragilis	RA1052	0.161265	RA	Bacteroides	0.0660314
Bacteroides_helcogenes	RA1052	0.00586291	RA	Bacteroides	0.0844332
Bacteroides_intestinalis	RA1052	0.0131386	RA	Bacteroides	0.0494161
Bacteroides_sp__A1C1	RA1052	0.0181774	RA	Bacteroides	0.00331499
Bacteroides_uniformis	RA1052	0.0263242	RA	Bacteroides	0.035218
Bacteroides_xylanisolvens	RA1052	0.0276428	RA	Bacteroides	0.0681332
Bacteroides_zoogleoformans	RA1052	0.0496582	RA	Bacteroides	0.00415062
Neisseria_animaloris	RA1052	0.00729921	RA	Neisseria	0.0190116
Neisseria_canis	RA1052	0.00181303	RA	Neisseria	0.0204966
Neisseria_chenwenguii	RA1052	0.00459144	RA	Neisseria	0.000355924
Neisseria_elongata	RA1052	0.591636	RA	Neisseria	0.0639833
Neisseria_flavescens	RA1052	0.929236	RA	Neisseria	0.0747709
Neisseria_gonorrhoeae	RA1052	0.161501	RA	Neisseria	0.0794828
Neisseria_lactamica	RA1052	0.148668	RA	Neisseria	0.0418093
Neisseria_meningitidis	RA1052	0.982662	RA	Neisseria	0.0639833
Neisseria_perflava	RA1052	0.0162466	RA	Neisseria	0.0478082
Neisseria_sp__KEM232	RA1052	0.0122438	RA	Neisseria	0.0563085
Neisseria_sp__oral_taxon_014	RA1052	0.399596	RA	Neisseria	0.0923237
Neisseria_subflava	RA1052	8.20935	RA	Neisseria	0.0681332
Neisseria_zoodegmatis	RA1052	0.00404988	RA	Neisseria	0.0619879
Streptococcus_agalactiae	RA1052	0.0607247	RA	Streptococcus	0.0295349
Streptococcus_australis	RA1052	0.164421	RA	Streptococcus	0.0204966
Streptococcus_cristatus	RA1052	0.215491	RA	Streptococcus	0.0462444
Streptococcus_dysgalactiae	RA1052	0.0474684	RA	Streptococcus	0.0134331
Streptococcus_gordonii	RA1052	0.0718619	RA	Streptococcus	0.0794828
Streptococcus_koreensis	RA1052	0.0329171	RA	Streptococcus	0.0418093
Streptococcus_parasanguinis	RA1052	0.527921	RA	Streptococcus	0.0950818
Streptococcus_pyogenes	RA1052	0.0402869	RA	Streptococcus	0.0284983
Streptococcus_salivarius	RA1052	0.23301	RA	Streptococcus	0.0896302
Streptococcus_sanguinis	RA1052	0.0891681	RA	Streptococcus	0.0702898
Streptococcus_sp__A12	RA1052	0.0361899	RA	Streptococcus	0.0819277
Streptococcus_sp__FDAARGOS_192	RA1052	0.00463853	RA	Streptococcus	0.0702898
Streptococcus_sp__I_G2	RA1052	0.0409933	RA	Streptococcus	0.0204966
Streptococcus_sp__I_P16	RA1052	0.031104	RA	Streptococcus	0.0134331
Streptococcus_sp__LPB0220	RA1052	0.230702	RA	Streptococcus	0.0639833
Streptococcus_sp__oral_taxon_431	RA1052	0.985629	RA	Streptococcus	0.0563085
Streptococcus_viridans	RA1052	0.0128089	RA	Streptococcus	0.0328416
Bacteroides_caccae	RA1057	0.0746016	RA	Bacteroides	0.0124106
Bacteroides_fragilis	RA1057	0.317759	RA	Bacteroides	0.0660314
Bacteroides_helcogenes	RA1057	0.0143435	RA	Bacteroides	0.0844332
Bacteroides_intestinalis	RA1057	0.030129	RA	Bacteroides	0.0494161
Bacteroides_sp__A1C1	RA1057	0.037187	RA	Bacteroides	0.00331499
Bacteroides_uniformis	RA1057	0.0540349	RA	Bacteroides	0.035218
Bacteroides_xylanisolvens	RA1057	0.0437895	RA	Bacteroides	0.0681332
Bacteroides_zoogleoformans	RA1057	0.216367	RA	Bacteroides	0.00415062
Neisseria_animaloris	RA1057	0.00576777	RA	Neisseria	0.0190116
Neisseria_canis	RA1057	0.00538832	RA	Neisseria	0.0204966
Neisseria_chenwenguii	RA1057	0.00144194	RA	Neisseria	0.000355924
Neisseria_elongata	RA1057	0.211055	RA	Neisseria	0.0639833
Neisseria_flavescens	RA1057	0.0584367	RA	Neisseria	0.0747709
Neisseria_gonorrhoeae	RA1057	0.0391602	RA	Neisseria	0.0794828
Neisseria_lactamica	RA1057	0.0688338	RA	Neisseria	0.0418093
Neisseria_meningitidis	RA1057	0.221224	RA	Neisseria	0.0639833
Neisseria_perflava	RA1057	0.00151784	RA	Neisseria	0.0478082
Neisseria_sp__KEM232	RA1057	0.0109284	RA	Neisseria	0.0563085
Neisseria_sp__oral_taxon_014	RA1057	0.0635973	RA	Neisseria	0.0923237
Neisseria_subflava	RA1057	0.444878	RA	Neisseria	0.0681332
Neisseria_zoodegmatis	RA1057	0.00318745	RA	Neisseria	0.0619879
Streptococcus_agalactiae	RA1057	0.057526	RA	Streptococcus	0.0295349
Streptococcus_australis	RA1057	0.179029	RA	Streptococcus	0.0204966
Streptococcus_cristatus	RA1057	0.161725	RA	Streptococcus	0.0462444
Streptococcus_dysgalactiae	RA1057	0.180926	RA	Streptococcus	0.0134331
Streptococcus_gordonii	RA1057	0.0972932	RA	Streptococcus	0.0794828
Streptococcus_koreensis	RA1057	0.0789274	RA	Streptococcus	0.0418093
Streptococcus_parasanguinis	RA1057	0.140931	RA	Streptococcus	0.0950818
Streptococcus_pyogenes	RA1057	0.110043	RA	Streptococcus	0.0284983
Streptococcus_salivarius	RA1057	0.500203	RA	Streptococcus	0.0896302
Streptococcus_sanguinis	RA1057	0.23018	RA	Streptococcus	0.0702898
Streptococcus_sp__A12	RA1057	0.0320263	RA	Streptococcus	0.0819277
Streptococcus_sp__FDAARGOS_192	RA1057	0.0073615	RA	Streptococcus	0.0702898
Streptococcus_sp__I_G2	RA1057	0.101467	RA	Streptococcus	0.0204966
Streptococcus_sp__I_P16	RA1057	0.065191	RA	Streptococcus	0.0134331
Streptococcus_sp__LPB0220	RA1057	0.0614723	RA	Streptococcus	0.0639833
Streptococcus_sp__oral_taxon_431	RA1057	0.745333	RA	Streptococcus	0.0563085
Streptococcus_viridans	RA1057	0.0121427	RA	Streptococcus	0.0328416
Bacteroides_caccae	RA1066	0.00758688	RA	Bacteroides	0.0124106
Bacteroides_fragilis	RA1066	0.267641	RA	Bacteroides	0.0660314
Bacteroides_helcogenes	RA1066	0.00860298	RA	Bacteroides	0.0844332
Bacteroides_intestinalis	RA1066	0.00467406	RA	Bacteroides	0.0494161
Bacteroides_sp__A1C1	RA1066	0.0184253	RA	Bacteroides	0.00331499
Bacteroides_uniformis	RA1066	0.0153092	RA	Bacteroides	0.035218
Bacteroides_xylanisolvens	RA1066	0.050805	RA	Bacteroides	0.0681332
Bacteroides_zoogleoformans	RA1066	0.115835	RA	Bacteroides	0.00415062
Neisseria_animaloris	RA1066	0.0040644	RA	Neisseria	0.0190116
Neisseria_canis	RA1066	0.00054192	RA	Neisseria	0.0204966
Neisseria_chenwenguii	RA1066	0.00359022	RA	Neisseria	0.000355924
Neisseria_elongata	RA1066	0.331519	RA	Neisseria	0.0639833
Neisseria_flavescens	RA1066	0.069298	RA	Neisseria	0.0747709
Neisseria_gonorrhoeae	RA1066	0.0495179	RA	Neisseria	0.0794828
Neisseria_lactamica	RA1066	0.057579	RA	Neisseria	0.0418093
Neisseria_meningitidis	RA1066	0.243932	RA	Neisseria	0.0639833
Neisseria_perflava	RA1066	0.00196446	RA	Neisseria	0.0478082
Neisseria_sp__KEM232	RA1066	0.00569016	RA	Neisseria	0.0563085
Neisseria_sp__oral_taxon_014	RA1066	0.37555	RA	Neisseria	0.0923237
Neisseria_subflava	RA1066	0.708357	RA	Neisseria	0.0681332
Neisseria_zoodegmatis	RA1066	0.00196446	RA	Neisseria	0.0619879
Streptococcus_agalactiae	RA1066	0.0601531	RA	Streptococcus	0.0295349
Streptococcus_australis	RA1066	0.142999	RA	Streptococcus	0.0204966
Streptococcus_cristatus	RA1066	0.994355	RA	Streptococcus	0.0462444
Streptococcus_dysgalactiae	RA1066	0.0990359	RA	Streptococcus	0.0134331
Streptococcus_gordonii	RA1066	0.203017	RA	Streptococcus	0.0794828
Streptococcus_koreensis	RA1066	0.0344797	RA	Streptococcus	0.0418093
Streptococcus_parasanguinis	RA1066	0.370131	RA	Streptococcus	0.0950818
Streptococcus_pyogenes	RA1066	0.0680109	RA	Streptococcus	0.0284983
Streptococcus_salivarius	RA1066	0.895794	RA	Streptococcus	0.0896302
Streptococcus_sanguinis	RA1066	0.256125	RA	Streptococcus	0.0702898
Streptococcus_sp__A12	RA1066	0.0235735	RA	Streptococcus	0.0819277
Streptococcus_sp__FDAARGOS_192	RA1066	0.0242509	RA	Streptococcus	0.0702898
Streptococcus_sp__I_G2	RA1066	0.0363764	RA	Streptococcus	0.0204966
Streptococcus_sp__I_P16	RA1066	0.0165963	RA	Streptococcus	0.0134331
Streptococcus_sp__LPB0220	RA1066	0.107707	RA	Streptococcus	0.0639833
Streptococcus_sp__oral_taxon_431	RA1066	0.846479	RA	Streptococcus	0.0563085
Streptococcus_viridans	RA1066	0.00602886	RA	Streptococcus	0.0328416
Bacteroides_caccae	RA1076	0.0183744	RA	Bacteroides	0.0124106
Bacteroides_fragilis	RA1076	0.383713	RA	Bacteroides	0.0660314
Bacteroides_helcogenes	RA1076	0.00639227	RA	Bacteroides	0.0844332
Bacteroides_intestinalis	RA1076	0.0180616	RA	Bacteroides	0.0494161
Bacteroides_sp__A1C1	RA1076	0.0179664	RA	Bacteroides	0.00331499
Bacteroides_uniformis	RA1076	0.0260859	RA	Bacteroides	0.035218
Bacteroides_xylanisolvens	RA1076	0.0972577	RA	Bacteroides	0.0681332
Bacteroides_zoogleoformans	RA1076	0.0972169	RA	Bacteroides	0.00415062
Neisseria_animaloris	RA1076	0.00643307	RA	Neisseria	0.0190116
Neisseria_canis	RA1076	0.00418898	RA	Neisseria	0.0204966
Neisseria_chenwenguii	RA1076	0.00622906	RA	Neisseria	0.000355924
Neisseria_elongata	RA1076	0.349426	RA	Neisseria	0.0639833
Neisseria_flavescens	RA1076	0.660974	RA	Neisseria	0.0747709
Neisseria_gonorrhoeae	RA1076	0.0898454	RA	Neisseria	0.0794828
Neisseria_lactamica	RA1076	0.101406	RA	Neisseria	0.0418093
Neisseria_meningitidis	RA1076	0.625423	RA	Neisseria	0.0639833
Neisseria_perflava	RA1076	0.0121589	RA	Neisseria	0.0478082
Neisseria_sp__KEM232	RA1076	0.010418	RA	Neisseria	0.0563085
Neisseria_sp__oral_taxon_014	RA1076	0.102861	RA	Neisseria	0.0923237
Neisseria_subflava	RA1076	5.2954	RA	Neisseria	0.0681332
Neisseria_zoodegmatis	RA1076	0.0106629	RA	Neisseria	0.0619879
Streptococcus_agalactiae	RA1076	0.0309685	RA	Streptococcus	0.0295349
Streptococcus_australis	RA1076	0.133639	RA	Streptococcus	0.0204966
Streptococcus_cristatus	RA1076	0.146465	RA	Streptococcus	0.0462444
Streptococcus_dysgalactiae	RA1076	0.0781897	RA	Streptococcus	0.0134331
Streptococcus_gordonii	RA1076	0.0522126	RA	Streptococcus	0.0794828
Streptococcus_koreensis	RA1076	0.0221961	RA	Streptococcus	0.0418093
Streptococcus_parasanguinis	RA1076	0.121916	RA	Streptococcus	0.0950818
Streptococcus_pyogenes	RA1076	0.0245218	RA	Streptococcus	0.0284983
Streptococcus_salivarius	RA1076	0.153918	RA	Streptococcus	0.0896302
Streptococcus_sanguinis	RA1076	0.0543751	RA	Streptococcus	0.0702898
Streptococcus_sp__A12	RA1076	0.0343143	RA	Streptococcus	0.0819277
Streptococcus_sp__FDAARGOS_192	RA1076	0.0022985	RA	Streptococcus	0.0702898
Streptococcus_sp__I_G2	RA1076	0.028738	RA	Streptococcus	0.0204966
Streptococcus_sp__I_P16	RA1076	0.0153006	RA	Streptococcus	0.0134331
Streptococcus_sp__LPB0220	RA1076	0.0253243	RA	Streptococcus	0.0639833
Streptococcus_sp__oral_taxon_431	RA1076	0.812362	RA	Streptococcus	0.0563085
Streptococcus_viridans	RA1076	0.0094252	RA	Streptococcus	0.0328416
Bacteroides_caccae	RA1090	0.0159129	RA	Bacteroides	0.0124106
Bacteroides_fragilis	RA1090	0.167131	RA	Bacteroides	0.0660314
Bacteroides_helcogenes	RA1090	0.00653072	RA	Bacteroides	0.0844332
Bacteroides_intestinalis	RA1090	0.0213398	RA	Bacteroides	0.0494161
Bacteroides_sp__A1C1	RA1090	0.0218917	RA	Bacteroides	0.00331499
Bacteroides_uniformis	RA1090	0.0301701	RA	Bacteroides	0.035218
Bacteroides_xylanisolvens	RA1090	0.0336654	RA	Bacteroides	0.0681332
Bacteroides_zoogleoformans	RA1090	0.061536	RA	Bacteroides	0.00415062
Neisseria_animaloris	RA1090	0	RA	Neisseria	0.0190116
Neisseria_canis	RA1090	0	RA	Neisseria	0.0204966
Neisseria_chenwenguii	RA1090	0.000183964	RA	Neisseria	0.000355924
Neisseria_elongata	RA1090	0.0109459	RA	Neisseria	0.0639833
Neisseria_flavescens	RA1090	0.00404721	RA	Neisseria	0.0747709
Neisseria_gonorrhoeae	RA1090	0.00239153	RA	Neisseria	0.0794828
Neisseria_lactamica	RA1090	0.00147171	RA	Neisseria	0.0418093
Neisseria_meningitidis	RA1090	0.00496703	RA	Neisseria	0.0639833
Neisseria_perflava	RA1090	9.1982e-05	RA	Neisseria	0.0478082
Neisseria_sp__KEM232	RA1090	0.000183964	RA	Neisseria	0.0563085
Neisseria_sp__oral_taxon_014	RA1090	0.015453	RA	Neisseria	0.0923237
Neisseria_subflava	RA1090	0.0213398	RA	Neisseria	0.0681332
Neisseria_zoodegmatis	RA1090	0	RA	Neisseria	0.0619879
Streptococcus_agalactiae	RA1090	0.0319178	RA	Streptococcus	0.0295349
Streptococcus_australis	RA1090	0.0756092	RA	Streptococcus	0.0204966
Streptococcus_cristatus	RA1090	0.0658591	RA	Streptococcus	0.0462444
Streptococcus_dysgalactiae	RA1090	0.0674228	RA	Streptococcus	0.0134331
Streptococcus_gordonii	RA1090	0.0807602	RA	Streptococcus	0.0794828
Streptococcus_koreensis	RA1090	0.00791045	RA	Streptococcus	0.0418093
Streptococcus_parasanguinis	RA1090	0.208707	RA	Streptococcus	0.0950818
Streptococcus_pyogenes	RA1090	0.0445193	RA	Streptococcus	0.0284983
Streptococcus_salivarius	RA1090	1.11749	RA	Streptococcus	0.0896302
Streptococcus_sanguinis	RA1090	0.0346772	RA	Streptococcus	0.0702898
Streptococcus_sp__A12	RA1090	0.00910622	RA	Streptococcus	0.0819277
Streptococcus_sp__FDAARGOS_192	RA1090	0.015269	RA	Streptococcus	0.0702898
Streptococcus_sp__I_G2	RA1090	0.0131534	RA	Streptococcus	0.0204966
Streptococcus_sp__I_P16	RA1090	0.0143492	RA	Streptococcus	0.0134331
Streptococcus_sp__LPB0220	RA1090	0.066595	RA	Streptococcus	0.0639833
Streptococcus_sp__oral_taxon_431	RA1090	0.384761	RA	Streptococcus	0.0563085
Streptococcus_viridans	RA1090	0.00377126	RA	Streptococcus	0.0328416
Bacteroides_caccae	RA1091	0.00803252	RA	Bacteroides	0.0124106
Bacteroides_fragilis	RA1091	0.055585	RA	Bacteroides	0.0660314
Bacteroides_helcogenes	RA1091	0.0025704	RA	Bacteroides	0.0844332
Bacteroides_intestinalis	RA1091	0.00851447	RA	Bacteroides	0.0494161
Bacteroides_sp__A1C1	RA1091	0.00915707	RA	Bacteroides	0.00331499
Bacteroides_uniformis	RA1091	0.00658666	RA	Bacteroides	0.035218
Bacteroides_xylanisolvens	RA1091	0.00963902	RA	Bacteroides	0.0681332
Bacteroides_zoogleoformans	RA1091	0.0832169	RA	Bacteroides	0.00415062
Neisseria_animaloris	RA1091	0.00417691	RA	Neisseria	0.0190116
Neisseria_canis	RA1091	0.00144585	RA	Neisseria	0.0204966
Neisseria_chenwenguii	RA1091	0.00289171	RA	Neisseria	0.000355924
Neisseria_elongata	RA1091	0.584446	RA	Neisseria	0.0639833
Neisseria_flavescens	RA1091	0.511671	RA	Neisseria	0.0747709
Neisseria_gonorrhoeae	RA1091	0.0788793	RA	Neisseria	0.0794828
Neisseria_lactamica	RA1091	0.0661879	RA	Neisseria	0.0418093
Neisseria_meningitidis	RA1091	0.492875	RA	Neisseria	0.0639833
Neisseria_perflava	RA1091	0.00610471	RA	Neisseria	0.0478082
Neisseria_sp__KEM232	RA1091	0.016065	RA	Neisseria	0.0563085
Neisseria_sp__oral_taxon_014	RA1091	0.0764695	RA	Neisseria	0.0923237
Neisseria_subflava	RA1091	4.14285	RA	Neisseria	0.0681332
Neisseria_zoodegmatis	RA1091	0.00385561	RA	Neisseria	0.0619879
Streptococcus_agalactiae	RA1091	0.0149405	RA	Streptococcus	0.0295349
Streptococcus_australis	RA1091	0.468296	RA	Streptococcus	0.0204966
Streptococcus_cristatus	RA1091	1.76699	RA	Streptococcus	0.0462444
Streptococcus_dysgalactiae	RA1091	0.0122094	RA	Streptococcus	0.0134331
Streptococcus_gordonii	RA1091	0.393272	RA	Streptococcus	0.0794828
Streptococcus_koreensis	RA1091	0.110367	RA	Streptococcus	0.0418093
Streptococcus_parasanguinis	RA1091	1.16552	RA	Streptococcus	0.0950818
Streptococcus_pyogenes	RA1091	0.00385561	RA	Streptococcus	0.0284983
Streptococcus_salivarius	RA1091	1.58305	RA	Streptococcus	0.0896302
Streptococcus_sanguinis	RA1091	1.23781	RA	Streptococcus	0.0702898
Streptococcus_sp__A12	RA1091	0.0573522	RA	Streptococcus	0.0819277
Streptococcus_sp__FDAARGOS_192	RA1091	0.0419297	RA	Streptococcus	0.0702898
Streptococcus_sp__I_G2	RA1091	0.150529	RA	Streptococcus	0.0204966
Streptococcus_sp__I_P16	RA1091	0.0986393	RA	Streptococcus	0.0134331
Streptococcus_sp__LPB0220	RA1091	0.516169	RA	Streptococcus	0.0639833
Streptococcus_sp__oral_taxon_431	RA1091	2.53024	RA	Streptococcus	0.0563085
Streptococcus_viridans	RA1091	0.0279532	RA	Streptococcus	0.0328416
Bacteroides_caccae	RA1094	0.0085734	RA	Bacteroides	0.0124106
Bacteroides_fragilis	RA1094	0.0653722	RA	Bacteroides	0.0660314
Bacteroides_helcogenes	RA1094	0.00481114	RA	Bacteroides	0.0844332
Bacteroides_intestinalis	RA1094	0.00964508	RA	Bacteroides	0.0494161
Bacteroides_sp__A1C1	RA1094	0.00969068	RA	Bacteroides	0.00331499
Bacteroides_uniformis	RA1094	0.0112868	RA	Bacteroides	0.035218
Bacteroides_xylanisolvens	RA1094	0.0085734	RA	Bacteroides	0.0681332
Bacteroides_zoogleoformans	RA1094	0.178331	RA	Bacteroides	0.00415062
Neisseria_animaloris	RA1094	0.000159611	RA	Neisseria	0.0190116
Neisseria_canis	RA1094	0.000159611	RA	Neisseria	0.0204966
Neisseria_chenwenguii	RA1094	0.00155051	RA	Neisseria	0.000355924
Neisseria_elongata	RA1094	0.0174204	RA	Neisseria	0.0639833
Neisseria_flavescens	RA1094	0.0211371	RA	Neisseria	0.0747709
Neisseria_gonorrhoeae	RA1094	0.00367106	RA	Neisseria	0.0794828
Neisseria_lactamica	RA1094	0.00271339	RA	Neisseria	0.0418093
Neisseria_meningitidis	RA1094	0.020339	RA	Neisseria	0.0639833
Neisseria_perflava	RA1094	0.000182413	RA	Neisseria	0.0478082
Neisseria_sp__KEM232	RA1094	0.00120848	RA	Neisseria	0.0563085
Neisseria_sp__oral_taxon_014	RA1094	0.00485674	RA	Neisseria	0.0923237
Neisseria_subflava	RA1094	0.191488	RA	Neisseria	0.0681332
Neisseria_zoodegmatis	RA1094	0.000319222	RA	Neisseria	0.0619879
Streptococcus_agalactiae	RA1094	0.0128373	RA	Streptococcus	0.0295349
Streptococcus_australis	RA1094	0.293753	RA	Streptococcus	0.0204966
Streptococcus_cristatus	RA1094	0.23969	RA	Streptococcus	0.0462444
Streptococcus_dysgalactiae	RA1094	0.019655	RA	Streptococcus	0.0134331
Streptococcus_gordonii	RA1094	0.10491	RA	Streptococcus	0.0794828
Streptococcus_koreensis	RA1094	0.0515544	RA	Streptococcus	0.0418093
Streptococcus_parasanguinis	RA1094	2.86491	RA	Streptococcus	0.0950818
Streptococcus_pyogenes	RA1094	0.0111728	RA	Streptococcus	0.0284983
Streptococcus_salivarius	RA1094	3.08855	RA	Streptococcus	0.0896302
Streptococcus_sanguinis	RA1094	0.070799	RA	Streptococcus	0.0702898
Streptococcus_sp__A12	RA1094	0.0601962	RA	Streptococcus	0.0819277
Streptococcus_sp__FDAARGOS_192	RA1094	0.0573004	RA	Streptococcus	0.0702898
Streptococcus_sp__I_G2	RA1094	0.0576424	RA	Streptococcus	0.0204966
Streptococcus_sp__I_P16	RA1094	0.0485218	RA	Streptococcus	0.0134331
Streptococcus_sp__LPB0220	RA1094	0.873324	RA	Streptococcus	0.0639833
Streptococcus_sp__oral_taxon_431	RA1094	1.15645	RA	Streptococcus	0.0563085
Streptococcus_viridans	RA1094	0.0228928	RA	Streptococcus	0.0328416
Bacteroides_caccae	RA10	0.049644	RA	Bacteroides	0.0124106
Bacteroides_fragilis	RA10	0.330128	RA	Bacteroides	0.0660314
Bacteroides_helcogenes	RA10	0.0447835	RA	Bacteroides	0.0844332
Bacteroides_intestinalis	RA10	0.03434	RA	Bacteroides	0.0494161
Bacteroides_sp__A1C1	RA10	0.0452199	RA	Bacteroides	0.00331499
Bacteroides_uniformis	RA10	0.0549109	RA	Bacteroides	0.035218
Bacteroides_xylanisolvens	RA10	0.0772575	RA	Bacteroides	0.0681332
Bacteroides_zoogleoformans	RA10	0.220908	RA	Bacteroides	0.00415062
Neisseria_animaloris	RA10	0.00191112	RA	Neisseria	0.0190116
Neisseria_canis	RA10	0.0021218	RA	Neisseria	0.0204966
Neisseria_chenwenguii	RA10	0.00115871	RA	Neisseria	0.000355924
Neisseria_elongata	RA10	0.122628	RA	Neisseria	0.0639833
Neisseria_flavescens	RA10	0.0913727	RA	Neisseria	0.0747709
Neisseria_gonorrhoeae	RA10	0.0161467	RA	Neisseria	0.0794828
Neisseria_lactamica	RA10	0.0138444	RA	Neisseria	0.0418093
Neisseria_meningitidis	RA10	0.111582	RA	Neisseria	0.0639833
Neisseria_perflava	RA10	0.00179074	RA	Neisseria	0.0478082
Neisseria_sp__KEM232	RA10	0.00111357	RA	Neisseria	0.0563085
Neisseria_sp__oral_taxon_014	RA10	0.0373496	RA	Neisseria	0.0923237
Neisseria_subflava	RA10	0.757166	RA	Neisseria	0.0681332
Neisseria_zoodegmatis	RA10	0.00188103	RA	Neisseria	0.0619879
Streptococcus_agalactiae	RA10	0.0818622	RA	Streptococcus	0.0295349
Streptococcus_australis	RA10	0.122492	RA	Streptococcus	0.0204966
Streptococcus_cristatus	RA10	0.0397875	RA	Streptococcus	0.0462444
Streptococcus_dysgalactiae	RA10	0.182655	RA	Streptococcus	0.0134331
Streptococcus_gordonii	RA10	0.0720057	RA	Streptococcus	0.0794828
Streptococcus_koreensis	RA10	0.0294493	RA	Streptococcus	0.0418093
Streptococcus_parasanguinis	RA10	0.0898378	RA	Streptococcus	0.0950818
Streptococcus_pyogenes	RA10	0.118264	RA	Streptococcus	0.0284983
Streptococcus_salivarius	RA10	0.259431	RA	Streptococcus	0.0896302
Streptococcus_sanguinis	RA10	0.104013	RA	Streptococcus	0.0702898
Streptococcus_sp__A12	RA10	0.0181481	RA	Streptococcus	0.0819277
Streptococcus_sp__FDAARGOS_192	RA10	0.000451446	RA	Streptococcus	0.0702898
Streptococcus_sp__I_G2	RA10	0.038087	RA	Streptococcus	0.0204966
Streptococcus_sp__I_P16	RA10	0.0202549	RA	Streptococcus	0.0134331
Streptococcus_sp__LPB0220	RA10	0.00744886	RA	Streptococcus	0.0639833
Streptococcus_sp__oral_taxon_431	RA10	0.49167	RA	Streptococcus	0.0563085
Streptococcus_viridans	RA10	0.00793041	RA	Streptococcus	0.0328416
Bacteroides_caccae	RA1103	0.00974064	RA	Bacteroides	0.0124106
Bacteroides_fragilis	RA1103	0.0918181	RA	Bacteroides	0.0660314
Bacteroides_helcogenes	RA1103	0.00967596	RA	Bacteroides	0.0844332
Bacteroides_intestinalis	RA1103	0.00980532	RA	Bacteroides	0.0494161
Bacteroides_sp__A1C1	RA1103	0.0157816	RA	Bacteroides	0.00331499
Bacteroides_uniformis	RA1103	0.0234784	RA	Bacteroides	0.035218
Bacteroides_xylanisolvens	RA1103	0.0176056	RA	Bacteroides	0.0681332
Bacteroides_zoogleoformans	RA1103	0.0470992	RA	Bacteroides	0.00415062
Neisseria_animaloris	RA1103	0.00851174	RA	Neisseria	0.0190116
Neisseria_canis	RA1103	0.010478	RA	Neisseria	0.0204966
Neisseria_chenwenguii	RA1103	0.0282388	RA	Neisseria	0.000355924
Neisseria_elongata	RA1103	0.470772	RA	Neisseria	0.0639833
Neisseria_flavescens	RA1103	0.324209	RA	Neisseria	0.0747709
Neisseria_gonorrhoeae	RA1103	0.11192	RA	Neisseria	0.0794828
Neisseria_lactamica	RA1103	0.135024	RA	Neisseria	0.0418093
Neisseria_meningitidis	RA1103	0.594748	RA	Neisseria	0.0639833
Neisseria_perflava	RA1103	0.00641614	RA	Neisseria	0.0478082
Neisseria_sp__KEM232	RA1103	0.0215381	RA	Neisseria	0.0563085
Neisseria_sp__oral_taxon_014	RA1103	0.710355	RA	Neisseria	0.0923237
Neisseria_subflava	RA1103	3.807	RA	Neisseria	0.0681332
Neisseria_zoodegmatis	RA1103	0.00606688	RA	Neisseria	0.0619879
Streptococcus_agalactiae	RA1103	0.076748	RA	Streptococcus	0.0295349
Streptococcus_australis	RA1103	0.361943	RA	Streptococcus	0.0204966
Streptococcus_cristatus	RA1103	0.190686	RA	Streptococcus	0.0462444
Streptococcus_dysgalactiae	RA1103	0.0993338	RA	Streptococcus	0.0134331
Streptococcus_gordonii	RA1103	0.273915	RA	Streptococcus	0.0794828
Streptococcus_koreensis	RA1103	0.127741	RA	Streptococcus	0.0418093
Streptococcus_parasanguinis	RA1103	0.804838	RA	Streptococcus	0.0950818
Streptococcus_pyogenes	RA1103	0.022767	RA	Streptococcus	0.0284983
Streptococcus_salivarius	RA1103	0.619947	RA	Streptococcus	0.0896302
Streptococcus_sanguinis	RA1103	0.40053	RA	Streptococcus	0.0702898
Streptococcus_sp__A12	RA1103	0.0693228	RA	Streptococcus	0.0819277
Streptococcus_sp__FDAARGOS_192	RA1103	0.0162603	RA	Streptococcus	0.0702898
Streptococcus_sp__I_G2	RA1103	0.162797	RA	Streptococcus	0.0204966
Streptococcus_sp__I_P16	RA1103	0.11236	RA	Streptococcus	0.0134331
Streptococcus_sp__LPB0220	RA1103	0.204515	RA	Streptococcus	0.0639833
Streptococcus_sp__oral_taxon_431	RA1103	2.51418	RA	Streptococcus	0.0563085
Streptococcus_viridans	RA1103	0.0240993	RA	Streptococcus	0.0328416
Bacteroides_caccae	RA1106	0.0167423	RA	Bacteroides	0.0124106
Bacteroides_fragilis	RA1106	0.117573	RA	Bacteroides	0.0660314
Bacteroides_helcogenes	RA1106	0.0123455	RA	Bacteroides	0.0844332
Bacteroides_intestinalis	RA1106	0.0124677	RA	Bacteroides	0.0494161
Bacteroides_sp__A1C1	RA1106	0.0141572	RA	Bacteroides	0.00331499
Bacteroides_uniformis	RA1106	0.035286	RA	Bacteroides	0.035218
Bacteroides_xylanisolvens	RA1106	0.0344514	RA	Bacteroides	0.0681332
Bacteroides_zoogleoformans	RA1106	0.0712539	RA	Bacteroides	0.00415062
Neisseria_animaloris	RA1106	0.00120097	RA	Neisseria	0.0190116
Neisseria_canis	RA1106	0.000488529	RA	Neisseria	0.0204966
Neisseria_chenwenguii	RA1106	0.00291082	RA	Neisseria	0.000355924
Neisseria_elongata	RA1106	0.0629897	RA	Neisseria	0.0639833
Neisseria_flavescens	RA1106	0.0487307	RA	Neisseria	0.0747709
Neisseria_gonorrhoeae	RA1106	0.0257597	RA	Neisseria	0.0794828
Neisseria_lactamica	RA1106	0.0264823	RA	Neisseria	0.0418093
Neisseria_meningitidis	RA1106	0.118285	RA	Neisseria	0.0639833
Neisseria_perflava	RA1106	0.00122132	RA	Neisseria	0.0478082
Neisseria_sp__KEM232	RA1106	0.00566897	RA	Neisseria	0.0563085
Neisseria_sp__oral_taxon_014	RA1106	0.0136686	RA	Neisseria	0.0923237
Neisseria_subflava	RA1106	0.459105	RA	Neisseria	0.0681332
Neisseria_zoodegmatis	RA1106	0.00107883	RA	Neisseria	0.0619879
Streptococcus_agalactiae	RA1106	0.01031	RA	Streptococcus	0.0295349
Streptococcus_australis	RA1106	0.0624604	RA	Streptococcus	0.0204966
Streptococcus_cristatus	RA1106	0.0169967	RA	Streptococcus	0.0462444
Streptococcus_dysgalactiae	RA1106	0.00322632	RA	Streptococcus	0.0134331
Streptococcus_gordonii	RA1106	0.0364361	RA	Streptococcus	0.0794828
Streptococcus_koreensis	RA1106	0.0153276	RA	Streptococcus	0.0418093
Streptococcus_parasanguinis	RA1106	0.991316	RA	Streptococcus	0.0950818
Streptococcus_pyogenes	RA1106	0.00493618	RA	Streptococcus	0.0284983
Streptococcus_salivarius	RA1106	0.624136	RA	Streptococcus	0.0896302
Streptococcus_sanguinis	RA1106	0.149927	RA	Streptococcus	0.0702898
Streptococcus_sp__A12	RA1106	0.0167423	RA	Streptococcus	0.0819277
Streptococcus_sp__FDAARGOS_192	RA1106	0.0127832	RA	Streptococcus	0.0702898
Streptococcus_sp__I_G2	RA1106	0.0186455	RA	Streptococcus	0.0204966
Streptococcus_sp__I_P16	RA1106	0.0196022	RA	Streptococcus	0.0134331
Streptococcus_sp__LPB0220	RA1106	0.192704	RA	Streptococcus	0.0639833
Streptococcus_sp__oral_taxon_431	RA1106	0.396594	RA	Streptococcus	0.0563085
Streptococcus_viridans	RA1106	0.00765362	RA	Streptococcus	0.0328416
Bacteroides_caccae	RA1113	0.0219986	RA	Bacteroides	0.0124106
Bacteroides_fragilis	RA1113	0.129948	RA	Bacteroides	0.0660314
Bacteroides_helcogenes	RA1113	0.0334193	RA	Bacteroides	0.0844332
Bacteroides_intestinalis	RA1113	0.0411736	RA	Bacteroides	0.0494161
Bacteroides_sp__A1C1	RA1113	0.0355476	RA	Bacteroides	0.00331499
Bacteroides_uniformis	RA1113	0.056914	RA	Bacteroides	0.035218
Bacteroides_xylanisolvens	RA1113	0.0308486	RA	Bacteroides	0.0681332
Bacteroides_zoogleoformans	RA1113	0.13806	RA	Bacteroides	0.00415062
Neisseria_animaloris	RA1113	0.0155929	RA	Neisseria	0.0190116
Neisseria_canis	RA1113	0.0239161	RA	Neisseria	0.0204966
Neisseria_chenwenguii	RA1113	0.0170047	RA	Neisseria	0.000355924
Neisseria_elongata	RA1113	0.93846	RA	Neisseria	0.0639833
Neisseria_flavescens	RA1113	1.22427	RA	Neisseria	0.0747709
Neisseria_gonorrhoeae	RA1113	0.199441	RA	Neisseria	0.0794828
Neisseria_lactamica	RA1113	0.16971	RA	Neisseria	0.0418093
Neisseria_meningitidis	RA1113	1.20461	RA	Neisseria	0.0639833
Neisseria_perflava	RA1113	0.0233893	RA	Neisseria	0.0478082
Neisseria_sp__KEM232	RA1113	0.0372754	RA	Neisseria	0.0563085
Neisseria_sp__oral_taxon_014	RA1113	1.69324	RA	Neisseria	0.0923237
Neisseria_subflava	RA1113	9.95719	RA	Neisseria	0.0681332
Neisseria_zoodegmatis	RA1113	0.026255	RA	Neisseria	0.0619879
Streptococcus_agalactiae	RA1113	0.0077543	RA	Streptococcus	0.0295349
Streptococcus_australis	RA1113	0.133993	RA	Streptococcus	0.0204966
Streptococcus_cristatus	RA1113	0.023284	RA	Streptococcus	0.0462444
Streptococcus_dysgalactiae	RA1113	0.00560501	RA	Streptococcus	0.0134331
Streptococcus_gordonii	RA1113	0.0335036	RA	Streptococcus	0.0794828
Streptococcus_koreensis	RA1113	0.0749722	RA	Streptococcus	0.0418093
Streptococcus_parasanguinis	RA1113	0.608481	RA	Streptococcus	0.0950818
Streptococcus_pyogenes	RA1113	0.00391929	RA	Streptococcus	0.0284983
Streptococcus_salivarius	RA1113	0.409123	RA	Streptococcus	0.0896302
Streptococcus_sanguinis	RA1113	0.0828319	RA	Streptococcus	0.0702898
Streptococcus_sp__A12	RA1113	0.0397829	RA	Streptococcus	0.0819277
Streptococcus_sp__FDAARGOS_192	RA1113	0.00423536	RA	Streptococcus	0.0702898
Streptococcus_sp__I_G2	RA1113	0.0988673	RA	Streptococcus	0.0204966
Streptococcus_sp__I_P16	RA1113	0.0642469	RA	Streptococcus	0.0134331
Streptococcus_sp__LPB0220	RA1113	0.126576	RA	Streptococcus	0.0639833
Streptococcus_sp__oral_taxon_431	RA1113	0.567391	RA	Streptococcus	0.0563085
Streptococcus_viridans	RA1113	0.0143497	RA	Streptococcus	0.0328416
Bacteroides_caccae	RA1120	0.00720378	RA	Bacteroides	0.0124106
Bacteroides_fragilis	RA1120	0.115003	RA	Bacteroides	0.0660314
Bacteroides_helcogenes	RA1120	0.0069465	RA	Bacteroides	0.0844332
Bacteroides_intestinalis	RA1120	0.00523131	RA	Bacteroides	0.0494161
Bacteroides_sp__A1C1	RA1120	0.0187813	RA	Bacteroides	0.00331499
Bacteroides_uniformis	RA1120	0.0174091	RA	Bacteroides	0.035218
Bacteroides_xylanisolvens	RA1120	0.0114917	RA	Bacteroides	0.0681332
Bacteroides_zoogleoformans	RA1120	0.107542	RA	Bacteroides	0.00415062
Neisseria_animaloris	RA1120	0.00325885	RA	Neisseria	0.0190116
Neisseria_canis	RA1120	0.00317309	RA	Neisseria	0.0204966
Neisseria_chenwenguii	RA1120	0.00677498	RA	Neisseria	0.000355924
Neisseria_elongata	RA1120	0.481281	RA	Neisseria	0.0639833
Neisseria_flavescens	RA1120	0.00557435	RA	Neisseria	0.0747709
Neisseria_gonorrhoeae	RA1120	0.00900472	RA	Neisseria	0.0794828
Neisseria_lactamica	RA1120	0.0134642	RA	Neisseria	0.0418093
Neisseria_meningitidis	RA1120	0.0506837	RA	Neisseria	0.0639833
Neisseria_perflava	RA1120	0.000171518	RA	Neisseria	0.0478082
Neisseria_sp__KEM232	RA1120	0.0161227	RA	Neisseria	0.0563085
Neisseria_sp__oral_taxon_014	RA1120	0.0155224	RA	Neisseria	0.0923237
Neisseria_subflava	RA1120	0.0480252	RA	Neisseria	0.0681332
Neisseria_zoodegmatis	RA1120	0.00454524	RA	Neisseria	0.0619879
Streptococcus_agalactiae	RA1120	0.0193816	RA	Streptococcus	0.0295349
Streptococcus_australis	RA1120	0.245529	RA	Streptococcus	0.0204966
Streptococcus_cristatus	RA1120	0.264996	RA	Streptococcus	0.0462444
Streptococcus_dysgalactiae	RA1120	0.0153509	RA	Streptococcus	0.0134331
Streptococcus_gordonii	RA1120	0.100767	RA	Streptococcus	0.0794828
Streptococcus_koreensis	RA1120	0.0288151	RA	Streptococcus	0.0418093
Streptococcus_parasanguinis	RA1120	1.52814	RA	Streptococcus	0.0950818
Streptococcus_pyogenes	RA1120	0.00591739	RA	Streptococcus	0.0284983
Streptococcus_salivarius	RA1120	0.392263	RA	Streptococcus	0.0896302
Streptococcus_sanguinis	RA1120	0.158826	RA	Streptococcus	0.0702898
Streptococcus_sp__A12	RA1120	0.0401353	RA	Streptococcus	0.0819277
Streptococcus_sp__FDAARGOS_192	RA1120	0.00617467	RA	Streptococcus	0.0702898
Streptococcus_sp__I_G2	RA1120	0.043823	RA	Streptococcus	0.0204966
Streptococcus_sp__I_P16	RA1120	0.0386774	RA	Streptococcus	0.0134331
Streptococcus_sp__LPB0220	RA1120	0.803821	RA	Streptococcus	0.0639833
Streptococcus_sp__oral_taxon_431	RA1120	0.342694	RA	Streptococcus	0.0563085
Streptococcus_viridans	RA1120	0.0205822	RA	Streptococcus	0.0328416
Bacteroides_caccae	RA13	0.00924801	RA	Bacteroides	0.0124106
Bacteroides_fragilis	RA13	0.35698	RA	Bacteroides	0.0660314
Bacteroides_helcogenes	RA13	0.00765976	RA	Bacteroides	0.0844332
Bacteroides_intestinalis	RA13	0.032731	RA	Bacteroides	0.0494161
Bacteroides_sp__A1C1	RA13	0.0192701	RA	Bacteroides	0.00331499
Bacteroides_uniformis	RA13	0.0307011	RA	Bacteroides	0.035218
Bacteroides_xylanisolvens	RA13	0.0635673	RA	Bacteroides	0.0681332
Bacteroides_zoogleoformans	RA13	0.108375	RA	Bacteroides	0.00415062
Neisseria_animaloris	RA13	0.000903827	RA	Neisseria	0.0190116
Neisseria_canis	RA13	0.000660967	RA	Neisseria	0.0204966
Neisseria_chenwenguii	RA13	0.000792056	RA	Neisseria	0.000355924
Neisseria_elongata	RA13	0.0354411	RA	Neisseria	0.0639833
Neisseria_flavescens	RA13	0.0114655	RA	Neisseria	0.0747709
Neisseria_gonorrhoeae	RA13	0.00381125	RA	Neisseria	0.0794828
Neisseria_lactamica	RA13	0.00958609	RA	Neisseria	0.0418093
Neisseria_meningitidis	RA13	0.0198318	RA	Neisseria	0.0639833
Neisseria_perflava	RA13	0.000306335	RA	Neisseria	0.0478082
Neisseria_sp__KEM232	RA13	0.000792056	RA	Neisseria	0.0563085
Neisseria_sp__oral_taxon_014	RA13	0.00777705	RA	Neisseria	0.0923237
Neisseria_subflava	RA13	0.115643	RA	Neisseria	0.0681332
Neisseria_zoodegmatis	RA13	0.000721682	RA	Neisseria	0.0619879
Streptococcus_agalactiae	RA13	0.0321321	RA	Streptococcus	0.0295349
Streptococcus_australis	RA13	0.0479663	RA	Streptococcus	0.0204966
Streptococcus_cristatus	RA13	0.0165752	RA	Streptococcus	0.0462444
Streptococcus_dysgalactiae	RA13	0.0341178	RA	Streptococcus	0.0134331
Streptococcus_gordonii	RA13	0.0307232	RA	Streptococcus	0.0794828
Streptococcus_koreensis	RA13	0.00681803	RA	Streptococcus	0.0418093
Streptococcus_parasanguinis	RA13	0.32881	RA	Streptococcus	0.0950818
Streptococcus_pyogenes	RA13	0.0388108	RA	Streptococcus	0.0284983
Streptococcus_salivarius	RA13	1.22521	RA	Streptococcus	0.0896302
Streptococcus_sanguinis	RA13	0.0148531	RA	Streptococcus	0.0702898
Streptococcus_sp__A12	RA13	0.0112903	RA	Streptococcus	0.0819277
Streptococcus_sp__FDAARGOS_192	RA13	0.0246269	RA	Streptococcus	0.0702898
Streptococcus_sp__I_G2	RA13	0.0114448	RA	Streptococcus	0.0204966
Streptococcus_sp__I_P16	RA13	0.0136871	RA	Streptococcus	0.0134331
Streptococcus_sp__LPB0220	RA13	0.141933	RA	Streptococcus	0.0639833
Streptococcus_sp__oral_taxon_431	RA13	0.358345	RA	Streptococcus	0.0563085
Streptococcus_viridans	RA13	0.00352286	RA	Streptococcus	0.0328416
Bacteroides_caccae	RA19	0.0175373	RA	Bacteroides	0.0124106
Bacteroides_fragilis	RA19	0.0619651	RA	Bacteroides	0.0660314
Bacteroides_helcogenes	RA19	0.00277038	RA	Bacteroides	0.0844332
Bacteroides_intestinalis	RA19	0.00533743	RA	Bacteroides	0.0494161
Bacteroides_sp__A1C1	RA19	0.00709116	RA	Bacteroides	0.00331499
Bacteroides_uniformis	RA19	0.0115899	RA	Bacteroides	0.035218
Bacteroides_xylanisolvens	RA19	0.0122253	RA	Bacteroides	0.0681332
Bacteroides_zoogleoformans	RA19	0.0910922	RA	Bacteroides	0.00415062
Neisseria_animaloris	RA19	0.000355829	RA	Neisseria	0.0190116
Neisseria_canis	RA19	0.000762491	RA	Neisseria	0.0204966
Neisseria_chenwenguii	RA19	0.00101665	RA	Neisseria	0.000355924
Neisseria_elongata	RA19	0.0632613	RA	Neisseria	0.0639833
Neisseria_flavescens	RA19	0.0136486	RA	Neisseria	0.0747709
Neisseria_gonorrhoeae	RA19	0.0359387	RA	Neisseria	0.0794828
Neisseria_lactamica	RA19	0.00304996	RA	Neisseria	0.0418093
Neisseria_meningitidis	RA19	0.0153006	RA	Neisseria	0.0639833
Neisseria_perflava	RA19	0.000203331	RA	Neisseria	0.0478082
Neisseria_sp__KEM232	RA19	0.00111832	RA	Neisseria	0.0563085
Neisseria_sp__oral_taxon_014	RA19	0.00259247	RA	Neisseria	0.0923237
Neisseria_subflava	RA19	0.112086	RA	Neisseria	0.0681332
Neisseria_zoodegmatis	RA19	0.000991238	RA	Neisseria	0.0619879
Streptococcus_agalactiae	RA19	0.102885	RA	Streptococcus	0.0295349
Streptococcus_australis	RA19	0.211794	RA	Streptococcus	0.0204966
Streptococcus_cristatus	RA19	0.189733	RA	Streptococcus	0.0462444
Streptococcus_dysgalactiae	RA19	0.0996321	RA	Streptococcus	0.0134331
Streptococcus_gordonii	RA19	0.159793	RA	Streptococcus	0.0794828
Streptococcus_koreensis	RA19	0.0330413	RA	Streptococcus	0.0418093
Streptococcus_parasanguinis	RA19	0.873331	RA	Streptococcus	0.0950818
Streptococcus_pyogenes	RA19	0.0971413	RA	Streptococcus	0.0284983
Streptococcus_salivarius	RA19	0.731737	RA	Streptococcus	0.0896302
Streptococcus_sanguinis	RA19	0.0699204	RA	Streptococcus	0.0702898
Streptococcus_sp__A12	RA19	0.0676837	RA	Streptococcus	0.0819277
Streptococcus_sp__FDAARGOS_192	RA19	0.0152244	RA	Streptococcus	0.0702898
Streptococcus_sp__I_G2	RA19	0.0342358	RA	Streptococcus	0.0204966
Streptococcus_sp__I_P16	RA19	0.0274497	RA	Streptococcus	0.0134331
Streptococcus_sp__LPB0220	RA19	0.393547	RA	Streptococcus	0.0639833
Streptococcus_sp__oral_taxon_431	RA19	0.66507	RA	Streptococcus	0.0563085
Streptococcus_viridans	RA19	0.0185285	RA	Streptococcus	0.0328416
Bacteroides_caccae	RA20	0.0224966	RA	Bacteroides	0.0124106
Bacteroides_fragilis	RA20	0.1031	RA	Bacteroides	0.0660314
Bacteroides_helcogenes	RA20	0.00292905	RA	Bacteroides	0.0844332
Bacteroides_intestinalis	RA20	0.00857563	RA	Bacteroides	0.0494161
Bacteroides_sp__A1C1	RA20	0.0280919	RA	Bacteroides	0.00331499
Bacteroides_uniformis	RA20	0.0271241	RA	Bacteroides	0.035218
Bacteroides_xylanisolvens	RA20	0.0162027	RA	Bacteroides	0.0681332
Bacteroides_zoogleoformans	RA20	0.0309697	RA	Bacteroides	0.00415062
Neisseria_animaloris	RA20	0.000333283	RA	Neisseria	0.0190116
Neisseria_canis	RA20	0.000487106	RA	Neisseria	0.0204966
Neisseria_chenwenguii	RA20	0.000108958	RA	Neisseria	0.000355924
Neisseria_elongata	RA20	0.122802	RA	Neisseria	0.0639833
Neisseria_flavescens	RA20	0.257705	RA	Neisseria	0.0747709
Neisseria_gonorrhoeae	RA20	0.0524729	RA	Neisseria	0.0794828
Neisseria_lactamica	RA20	0.0190805	RA	Neisseria	0.0418093
Neisseria_meningitidis	RA20	0.256179	RA	Neisseria	0.0639833
Neisseria_perflava	RA20	0.00578759	RA	Neisseria	0.0478082
Neisseria_sp__KEM232	RA20	0.00258935	RA	Neisseria	0.0563085
Neisseria_sp__oral_taxon_014	RA20	0.0113701	RA	Neisseria	0.0923237
Neisseria_subflava	RA20	2.50112	RA	Neisseria	0.0681332
Neisseria_zoodegmatis	RA20	0.000493516	RA	Neisseria	0.0619879
Streptococcus_agalactiae	RA20	0.0644839	RA	Streptococcus	0.0295349
Streptococcus_australis	RA20	0.103542	RA	Streptococcus	0.0204966
Streptococcus_cristatus	RA20	0.0229132	RA	Streptococcus	0.0462444
Streptococcus_dysgalactiae	RA20	0.0410067	RA	Streptococcus	0.0134331
Streptococcus_gordonii	RA20	0.0884611	RA	Streptococcus	0.0794828
Streptococcus_koreensis	RA20	0.0323605	RA	Streptococcus	0.0418093
Streptococcus_parasanguinis	RA20	2.01283	RA	Streptococcus	0.0950818
Streptococcus_pyogenes	RA20	0.0466276	RA	Streptococcus	0.0284983
Streptococcus_salivarius	RA20	1.04912	RA	Streptococcus	0.0896302
Streptococcus_sanguinis	RA20	0.0114983	RA	Streptococcus	0.0702898
Streptococcus_sp__A12	RA20	0.0402824	RA	Streptococcus	0.0819277
Streptococcus_sp__FDAARGOS_192	RA20	0.0245668	RA	Streptococcus	0.0702898
Streptococcus_sp__I_G2	RA20	0.0439934	RA	Streptococcus	0.0204966
Streptococcus_sp__I_P16	RA20	0.0323285	RA	Streptococcus	0.0134331
Streptococcus_sp__LPB0220	RA20	0.267979	RA	Streptococcus	0.0639833
Streptococcus_sp__oral_taxon_431	RA20	0.685557	RA	Streptococcus	0.0563085
Streptococcus_viridans	RA20	0.0118828	RA	Streptococcus	0.0328416
Bacteroides_caccae	RA21	0.0319657	RA	Bacteroides	0.0124106
Bacteroides_fragilis	RA21	0.288006	RA	Bacteroides	0.0660314
Bacteroides_helcogenes	RA21	0.0271	RA	Bacteroides	0.0844332
Bacteroides_intestinalis	RA21	0.06588	RA	Bacteroides	0.0494161
Bacteroides_sp__A1C1	RA21	0.0204914	RA	Bacteroides	0.00331499
Bacteroides_uniformis	RA21	0.0399299	RA	Bacteroides	0.035218
Bacteroides_xylanisolvens	RA21	0.0515857	RA	Bacteroides	0.0681332
Bacteroides_zoogleoformans	RA21	0.135803	RA	Bacteroides	0.00415062
Neisseria_animaloris	RA21	0.00246914	RA	Neisseria	0.0190116
Neisseria_canis	RA21	0.00118616	RA	Neisseria	0.0204966
Neisseria_chenwenguii	RA21	0.00221496	RA	Neisseria	0.000355924
Neisseria_elongata	RA21	0.160264	RA	Neisseria	0.0639833
Neisseria_flavescens	RA21	0.0697653	RA	Neisseria	0.0747709
Neisseria_gonorrhoeae	RA21	0.0177439	RA	Neisseria	0.0794828
Neisseria_lactamica	RA21	0.0139797	RA	Neisseria	0.0418093
Neisseria_meningitidis	RA21	0.087606	RA	Neisseria	0.0639833
Neisseria_perflava	RA21	0.00119826	RA	Neisseria	0.0478082
Neisseria_sp__KEM232	RA21	0.00338902	RA	Neisseria	0.0563085
Neisseria_sp__oral_taxon_014	RA21	0.0254297	RA	Neisseria	0.0923237
Neisseria_subflava	RA21	0.611487	RA	Neisseria	0.0681332
Neisseria_zoodegmatis	RA21	0.00216655	RA	Neisseria	0.0619879
Streptococcus_agalactiae	RA21	0.0484508	RA	Streptococcus	0.0295349
Streptococcus_australis	RA21	0.125478	RA	Streptococcus	0.0204966
Streptococcus_cristatus	RA21	0.0599008	RA	Streptococcus	0.0462444
Streptococcus_dysgalactiae	RA21	0.0357178	RA	Streptococcus	0.0134331
Streptococcus_gordonii	RA21	0.0659406	RA	Streptococcus	0.0794828
Streptococcus_koreensis	RA21	0.0320867	RA	Streptococcus	0.0418093
Streptococcus_parasanguinis	RA21	0.896298	RA	Streptococcus	0.0950818
Streptococcus_pyogenes	RA21	0.0506416	RA	Streptococcus	0.0284983
Streptococcus_salivarius	RA21	0.62957	RA	Streptococcus	0.0896302
Streptococcus_sanguinis	RA21	0.0676593	RA	Streptococcus	0.0702898
Streptococcus_sp__A12	RA21	0.034568	RA	Streptococcus	0.0819277
Streptococcus_sp__FDAARGOS_192	RA21	0.0161099	RA	Streptococcus	0.0702898
Streptococcus_sp__I_G2	RA21	0.0413944	RA	Streptococcus	0.0204966
Streptococcus_sp__I_P16	RA21	0.0362262	RA	Streptococcus	0.0134331
Streptococcus_sp__LPB0220	RA21	0.273845	RA	Streptococcus	0.0639833
Streptococcus_sp__oral_taxon_431	RA21	0.801841	RA	Streptococcus	0.0563085
Streptococcus_viridans	RA21	0.0115348	RA	Streptococcus	0.0328416
Bacteroides_caccae	RA23	0.00300739	RA	Bacteroides	0.0124106
Bacteroides_fragilis	RA23	0.213609	RA	Bacteroides	0.0660314
Bacteroides_helcogenes	RA23	0.00199663	RA	Bacteroides	0.0844332
Bacteroides_intestinalis	RA23	0.00455618	RA	Bacteroides	0.0494161
Bacteroides_sp__A1C1	RA23	0.0180381	RA	Bacteroides	0.00331499
Bacteroides_uniformis	RA23	0.0202338	RA	Bacteroides	0.035218
Bacteroides_xylanisolvens	RA23	0.0384989	RA	Bacteroides	0.0681332
Bacteroides_zoogleoformans	RA23	0.0992905	RA	Bacteroides	0.00415062
Neisseria_animaloris	RA23	0.00191266	RA	Neisseria	0.0190116
Neisseria_canis	RA23	0.00151769	RA	Neisseria	0.0204966
Neisseria_chenwenguii	RA23	0.00123157	RA	Neisseria	0.000355924
Neisseria_elongata	RA23	0.0323318	RA	Neisseria	0.0639833
Neisseria_flavescens	RA23	0.006332	RA	Neisseria	0.0747709
Neisseria_gonorrhoeae	RA23	0.00696644	RA	Neisseria	0.0794828
Neisseria_lactamica	RA23	0.00619205	RA	Neisseria	0.0418093
Neisseria_meningitidis	RA23	0.0221029	RA	Neisseria	0.0639833
Neisseria_perflava	RA23	0.000220811	RA	Neisseria	0.0478082
Neisseria_sp__KEM232	RA23	0.00174783	RA	Neisseria	0.0563085
Neisseria_sp__oral_taxon_014	RA23	0.0223362	RA	Neisseria	0.0923237
Neisseria_subflava	RA23	0.0559772	RA	Neisseria	0.0681332
Neisseria_zoodegmatis	RA23	0.000721525	RA	Neisseria	0.0619879
Streptococcus_agalactiae	RA23	0.035787	RA	Streptococcus	0.0295349
Streptococcus_australis	RA23	0.106229	RA	Streptococcus	0.0204966
Streptococcus_cristatus	RA23	0.0208371	RA	Streptococcus	0.0462444
Streptococcus_dysgalactiae	RA23	0.0409434	RA	Streptococcus	0.0134331
Streptococcus_gordonii	RA23	0.11281	RA	Streptococcus	0.0794828
Streptococcus_koreensis	RA23	0.028295	RA	Streptococcus	0.0418093
Streptococcus_parasanguinis	RA23	1.0861	RA	Streptococcus	0.0950818
Streptococcus_pyogenes	RA23	0.0288765	RA	Streptococcus	0.0284983
Streptococcus_salivarius	RA23	0.826195	RA	Streptococcus	0.0896302
Streptococcus_sanguinis	RA23	0.0348011	RA	Streptococcus	0.0702898
Streptococcus_sp__A12	RA23	0.0269763	RA	Streptococcus	0.0819277
Streptococcus_sp__FDAARGOS_192	RA23	0.0230732	RA	Streptococcus	0.0702898
Streptococcus_sp__I_G2	RA23	0.0324686	RA	Streptococcus	0.0204966
Streptococcus_sp__I_P16	RA23	0.0338712	RA	Streptococcus	0.0134331
Streptococcus_sp__LPB0220	RA23	0.463069	RA	Streptococcus	0.0639833
Streptococcus_sp__oral_taxon_431	RA23	0.258231	RA	Streptococcus	0.0563085
Streptococcus_viridans	RA23	0.0135535	RA	Streptococcus	0.0328416
Bacteroides_caccae	RA25	0.00663655	RA	Bacteroides	0.0124106
Bacteroides_fragilis	RA25	0.18176	RA	Bacteroides	0.0660314
Bacteroides_helcogenes	RA25	0.00540015	RA	Bacteroides	0.0844332
Bacteroides_intestinalis	RA25	0.00709793	RA	Bacteroides	0.0494161
Bacteroides_sp__A1C1	RA25	0.01643	RA	Bacteroides	0.00331499
Bacteroides_uniformis	RA25	0.0106298	RA	Bacteroides	0.035218
Bacteroides_xylanisolvens	RA25	0.0259507	RA	Bacteroides	0.0681332
Bacteroides_zoogleoformans	RA25	0.0708293	RA	Bacteroides	0.00415062
Neisseria_animaloris	RA25	0.000229552	RA	Neisseria	0.0190116
Neisseria_canis	RA25	0.000290917	RA	Neisseria	0.0204966
Neisseria_chenwenguii	RA25	0.00023637	RA	Neisseria	0.000355924
Neisseria_elongata	RA25	0.0846478	RA	Neisseria	0.0639833
Neisseria_flavescens	RA25	0.154536	RA	Neisseria	0.0747709
Neisseria_gonorrhoeae	RA25	0.0521674	RA	Neisseria	0.0794828
Neisseria_lactamica	RA25	0.0493673	RA	Neisseria	0.0418093
Neisseria_meningitidis	RA25	0.187603	RA	Neisseria	0.0639833
Neisseria_perflava	RA25	0.00322282	RA	Neisseria	0.0478082
Neisseria_sp__KEM232	RA25	0.0071252	RA	Neisseria	0.0563085
Neisseria_sp__oral_taxon_014	RA25	0.0357555	RA	Neisseria	0.0923237
Neisseria_subflava	RA25	1.78867	RA	Neisseria	0.0681332
Neisseria_zoodegmatis	RA25	5.22742e-05	RA	Neisseria	0.0619879
Streptococcus_agalactiae	RA25	0.0331918	RA	Streptococcus	0.0295349
Streptococcus_australis	RA25	0.134129	RA	Streptococcus	0.0204966
Streptococcus_cristatus	RA25	0.0437967	RA	Streptococcus	0.0462444
Streptococcus_dysgalactiae	RA25	0.0114776	RA	Streptococcus	0.0134331
Streptococcus_gordonii	RA25	0.0613835	RA	Streptococcus	0.0794828
Streptococcus_koreensis	RA25	0.0463763	RA	Streptococcus	0.0418093
Streptococcus_parasanguinis	RA25	0.796068	RA	Streptococcus	0.0950818
Streptococcus_pyogenes	RA25	0.0250166	RA	Streptococcus	0.0284983
Streptococcus_salivarius	RA25	0.393254	RA	Streptococcus	0.0896302
Streptococcus_sanguinis	RA25	0.0560061	RA	Streptococcus	0.0702898
Streptococcus_sp__A12	RA25	0.0576084	RA	Streptococcus	0.0819277
Streptococcus_sp__FDAARGOS_192	RA25	0.00847978	RA	Streptococcus	0.0702898
Streptococcus_sp__I_G2	RA25	0.0484854	RA	Streptococcus	0.0204966
Streptococcus_sp__I_P16	RA25	0.0423557	RA	Streptococcus	0.0134331
Streptococcus_sp__LPB0220	RA25	0.270717	RA	Streptococcus	0.0639833
Streptococcus_sp__oral_taxon_431	RA25	1.17953	RA	Streptococcus	0.0563085
Streptococcus_viridans	RA25	0.015105	RA	Streptococcus	0.0328416
Bacteroides_caccae	RA26	0.00583546	RA	Bacteroides	0.0124106
Bacteroides_fragilis	RA26	0.0678684	RA	Bacteroides	0.0660314
Bacteroides_helcogenes	RA26	0.00833313	RA	Bacteroides	0.0844332
Bacteroides_intestinalis	RA26	0.00554028	RA	Bacteroides	0.0494161
Bacteroides_sp__A1C1	RA26	0.00846936	RA	Bacteroides	0.00331499
Bacteroides_uniformis	RA26	0.0102404	RA	Bacteroides	0.035218
Bacteroides_xylanisolvens	RA26	0.01846	RA	Bacteroides	0.0681332
Bacteroides_zoogleoformans	RA26	0.111192	RA	Bacteroides	0.00415062
Neisseria_animaloris	RA26	0.00494992	RA	Neisseria	0.0190116
Neisseria_canis	RA26	0.00395085	RA	Neisseria	0.0204966
Neisseria_chenwenguii	RA26	0.0121704	RA	Neisseria	0.000355924
Neisseria_elongata	RA26	0.340228	RA	Neisseria	0.0639833
Neisseria_flavescens	RA26	0.381553	RA	Neisseria	0.0747709
Neisseria_gonorrhoeae	RA26	0.114211	RA	Neisseria	0.0794828
Neisseria_lactamica	RA26	0.130469	RA	Neisseria	0.0418093
Neisseria_meningitidis	RA26	0.586089	RA	Neisseria	0.0639833
Neisseria_perflava	RA26	0.00685723	RA	Neisseria	0.0478082
Neisseria_sp__KEM232	RA26	0.00808336	RA	Neisseria	0.0563085
Neisseria_sp__oral_taxon_014	RA26	0.310505	RA	Neisseria	0.0923237
Neisseria_subflava	RA26	3.0418	RA	Neisseria	0.0681332
Neisseria_zoodegmatis	RA26	0.00497263	RA	Neisseria	0.0619879
Streptococcus_agalactiae	RA26	0.146999	RA	Streptococcus	0.0295349
Streptococcus_australis	RA26	0.237505	RA	Streptococcus	0.0204966
Streptococcus_cristatus	RA26	0.170909	RA	Streptococcus	0.0462444
Streptococcus_dysgalactiae	RA26	0.041484	RA	Streptococcus	0.0134331
Streptococcus_gordonii	RA26	0.125337	RA	Streptococcus	0.0794828
Streptococcus_koreensis	RA26	0.0655297	RA	Streptococcus	0.0418093
Streptococcus_parasanguinis	RA26	0.192048	RA	Streptococcus	0.0950818
Streptococcus_pyogenes	RA26	0.051679	RA	Streptococcus	0.0284983
Streptococcus_salivarius	RA26	0.424195	RA	Streptococcus	0.0896302
Streptococcus_sanguinis	RA26	0.0934355	RA	Streptococcus	0.0702898
Streptococcus_sp__A12	RA26	0.0321972	RA	Streptococcus	0.0819277
Streptococcus_sp__FDAARGOS_192	RA26	0.00594899	RA	Streptococcus	0.0702898
Streptococcus_sp__I_G2	RA26	0.10052	RA	Streptococcus	0.0204966
Streptococcus_sp__I_P16	RA26	0.0505891	RA	Streptococcus	0.0134331
Streptococcus_sp__LPB0220	RA26	0.0379872	RA	Streptococcus	0.0639833
Streptococcus_sp__oral_taxon_431	RA26	0.761539	RA	Streptococcus	0.0563085
Streptococcus_viridans	RA26	0.0147362	RA	Streptococcus	0.0328416
Bacteroides_caccae	RA28	0.0348786	RA	Bacteroides	0.0124106
Bacteroides_fragilis	RA28	0.17047	RA	Bacteroides	0.0660314
Bacteroides_helcogenes	RA28	0.0158333	RA	Bacteroides	0.0844332
Bacteroides_intestinalis	RA28	0.0144374	RA	Bacteroides	0.0494161
Bacteroides_sp__A1C1	RA28	0.0244027	RA	Bacteroides	0.00331499
Bacteroides_uniformis	RA28	0.0558174	RA	Bacteroides	0.035218
Bacteroides_xylanisolvens	RA28	0.0300123	RA	Bacteroides	0.0681332
Bacteroides_zoogleoformans	RA28	0.113412	RA	Bacteroides	0.00415062
Neisseria_animaloris	RA28	0.00752245	RA	Neisseria	0.0190116
Neisseria_canis	RA28	0.00518946	RA	Neisseria	0.0204966
Neisseria_chenwenguii	RA28	0.00194524	RA	Neisseria	0.000355924
Neisseria_elongata	RA28	0.394838	RA	Neisseria	0.0639833
Neisseria_flavescens	RA28	0.313371	RA	Neisseria	0.0747709
Neisseria_gonorrhoeae	RA28	0.0560953	RA	Neisseria	0.0794828
Neisseria_lactamica	RA28	0.0557851	RA	Neisseria	0.0418093
Neisseria_meningitidis	RA28	0.311813	RA	Neisseria	0.0639833
Neisseria_perflava	RA28	0.00508606	RA	Neisseria	0.0478082
Neisseria_sp__KEM232	RA28	0.00821395	RA	Neisseria	0.0563085
Neisseria_sp__oral_taxon_014	RA28	0.0339544	RA	Neisseria	0.0923237
Neisseria_subflava	RA28	2.61901	RA	Neisseria	0.0681332
Neisseria_zoodegmatis	RA28	0.00221021	RA	Neisseria	0.0619879
Streptococcus_agalactiae	RA28	0.0404881	RA	Streptococcus	0.0295349
Streptococcus_australis	RA28	0.260921	RA	Streptococcus	0.0204966
Streptococcus_cristatus	RA28	0.0776609	RA	Streptococcus	0.0462444
Streptococcus_dysgalactiae	RA28	0.0579953	RA	Streptococcus	0.0134331
Streptococcus_gordonii	RA28	0.0720256	RA	Streptococcus	0.0794828
Streptococcus_koreensis	RA28	0.057013	RA	Streptococcus	0.0418093
Streptococcus_parasanguinis	RA28	0.0611167	RA	Streptococcus	0.0950818
Streptococcus_pyogenes	RA28	0.0326619	RA	Streptococcus	0.0284983
Streptococcus_salivarius	RA28	0.124327	RA	Streptococcus	0.0896302
Streptococcus_sanguinis	RA28	0.0430021	RA	Streptococcus	0.0702898
Streptococcus_sp__A12	RA28	0.0465823	RA	Streptococcus	0.0819277
Streptococcus_sp__FDAARGOS_192	RA28	0.00142177	RA	Streptococcus	0.0702898
Streptococcus_sp__I_G2	RA28	0.0673854	RA	Streptococcus	0.0204966
Streptococcus_sp__I_P16	RA28	0.0431055	RA	Streptococcus	0.0134331
Streptococcus_sp__LPB0220	RA28	0.0195558	RA	Streptococcus	0.0639833
Streptococcus_sp__oral_taxon_431	RA28	1.07003	RA	Streptococcus	0.0563085
Streptococcus_viridans	RA28	0.0224316	RA	Streptococcus	0.0328416
Bacteroides_caccae	RA30	0.0191287	RA	Bacteroides	0.0124106
Bacteroides_fragilis	RA30	0.129319	RA	Bacteroides	0.0660314
Bacteroides_helcogenes	RA30	0.0113609	RA	Bacteroides	0.0844332
Bacteroides_intestinalis	RA30	0.00766485	RA	Bacteroides	0.0494161
Bacteroides_sp__A1C1	RA30	0.0144031	RA	Bacteroides	0.00331499
Bacteroides_uniformis	RA30	0.0288938	RA	Bacteroides	0.035218
Bacteroides_xylanisolvens	RA30	0.0180528	RA	Bacteroides	0.0681332
Bacteroides_zoogleoformans	RA30	0.0601194	RA	Bacteroides	0.00415062
Neisseria_animaloris	RA30	0.00114278	RA	Neisseria	0.0190116
Neisseria_canis	RA30	0.00869438	RA	Neisseria	0.0204966
Neisseria_chenwenguii	RA30	0.00694418	RA	Neisseria	0.000355924
Neisseria_elongata	RA30	0.556507	RA	Neisseria	0.0639833
Neisseria_flavescens	RA30	0.987201	RA	Neisseria	0.0747709
Neisseria_gonorrhoeae	RA30	0.179133	RA	Neisseria	0.0794828
Neisseria_lactamica	RA30	0.101311	RA	Neisseria	0.0418093
Neisseria_meningitidis	RA30	1.05773	RA	Neisseria	0.0639833
Neisseria_perflava	RA30	0.0219959	RA	Neisseria	0.0478082
Neisseria_sp__KEM232	RA30	0.0134508	RA	Neisseria	0.0563085
Neisseria_sp__oral_taxon_014	RA30	0.177949	RA	Neisseria	0.0923237
Neisseria_subflava	RA30	9.54433	RA	Neisseria	0.0681332
Neisseria_zoodegmatis	RA30	0.00544107	RA	Neisseria	0.0619879
Streptococcus_agalactiae	RA30	0.0548997	RA	Streptococcus	0.0295349
Streptococcus_australis	RA30	0.42394	RA	Streptococcus	0.0204966
[truncated: 357 more rows]

## Sheet: Figure 3A,B
The Streptococcus dysbiosis index of tonsillar microbiome samples. The Streptococcus dysbiosis index was defined as the value of [total abundance of Streptococcus members decreased in RA] minus [total abundance of Streptococcus species enriched in RA] for all samples. The threshold for Streptococcus dysbiosis was calculated as 2.971% by ROC analysis. Samples with Streptococcus dysbiosis index les…
Sample ID	Group	Streptococcus dysbiosis index	dysbiosic satus（0=no， 1=yes）
RA4	RA	1.31945	1
RA8	RA	1.06771	1
RA10	RA	0.918227	1
RA13	RA	2.13075	1
RA21	RA	2.95764	1
RA23	RA	2.9609	1
RA26	RA	2.07231	1
RA28	RA	1.83543	1
RA32	RA	2.44083	1
RA38	RA	2.62216	1
RA45	RA	2.34649	1
RA1036	RA	1.48664	1
RA1052	RA	2.52838	1
RA1057	RA	2.06479	1
RA1076	RA	1.4788	1
RA1090	RA	1.95416	1
RA1106	RA	2.54285	1
RA1113	RA	2.26436	1
HC17	HC	1.05454	1
HC36	HC	2.36355	1
HC38	HC	1.45007	1
RA19	RA	3.19143	0
RA20	RA	4.2752	0
RA25	RA	3.08361	0
RA30	RA	4.2644	0
RA33	RA	4.48926	0
RA41	RA	3.81147	0
RA42	RA	5.05241	0
RA44	RA	3.85395	0
RA1023	RA	6.33766	0
RA1066	RA	3.73071	0
RA1091	RA	10.1171	0
RA1094	RA	8.94682	0
RA1103	RA	5.68429	0
RA1120	RA	3.9746	0
HC1	HC	3.18754	0
HC3	HC	3.41861	0
HC4	HC	5.48512	0
HC5	HC	4.00174	0
HC7	HC	8.15017	0
HC8	HC	3.97748	0
HC21	HC	3.5071	0
HC22	HC	3.47913	0
HC23	HC	5.71205	0
HC24	HC	5.63174	0
HC25	HC	5.24786	0
HC27	HC	3.93115	0
HC28	HC	4.06616	0
HC31	HC	4.16671	0
HC34	HC	3.1613	0
HC37	HC	6.57334	0
HC1016	HC	7.22215	0
HC1019	HC	2.99741	0
HC1023	HC	10.347	0
HC1024	HC	12.0363	0
HC1028	HC	6.61845	0
HC1029	HC	2.98027	0
HC1030	HC	10.6361	0
HC1032	HC	5.21569	0
HC1034	HC	8.74266	0
HC1060	HC	13.1047	0
HC1068	HC	4.60842	0

## Sheet: Figure 3C,D
(C) Proportion of circulating T helper 17 (Th17, dysbiotic group, n=10, non-dysbiotic group, n=8) cells in RA patients. P-values were calculated by using t test. (D) The associations of Streptococcus dysbiosis index with serum levels of Th17 cells (n=18).
C			D
Dysbiotic	Non-dysbiotic		X	Y
3.16738	2.58265		1.31946	3.16738
2.63026	7.63213		1.06771	2.63026
1.09255	1.41588		0.918227	1.09255
2.06384	1.49063		2.13075	2.06384
3.48287	2.92523		2.95764	3.48287
3.25258	4.6814		2.9609	3.25258
1.69011	5.42752		2.07231	1.69011
2.10466	9.60135		1.83543	2.10466
0			2.62216	0
2.2572			2.34649	2.2572
			3.19143	2.58265
			4.2752	7.63213
			3.08361	1.41588
			4.2644	1.49063
			4.48926	2.92523
			3.81147	4.6814
			5.05241	5.42752
			3.85395	9.60135

## Sheet: Figure 4B
Clinical arthritis scores in CIA mice with or without Streptococcus species (2*108cfu/mice) inoculation. Sa indicates S. agalactiae. Sd indicates S. dysgalactiae. Sp indicates S. pyogenes. n=5 for CIA, n=5 for CIA+Sa, n=10 for CIA+Sp, and n=9 for CIA+Sd
	CIA												CIA+Sp											CIA+Sd											CIA+Sa
3	0	0	0	0	0								0	0	0	0	0	0	0	0	0			0	0	0	0	0	0	0	0	0			0	0	0	0	0
4	0	0	0	3	0								0	0	0	1	0	5	4	0	0			0	5	0	0	0	0	0	0	3			0	0	0	0	0
5	0	0	0	4	0								0	1	0	5	0	5	9	1	0			0	8	0	0	0	0	0	0	4			0	1	0	9	0
6	0	1	5	4	2								0	1	0	9	0	10	10	4	0			0	10	0	0	0	2	2	0	4			0	1	0	13	0
7	0	1	5	4	2								0	1	0	9	0	10	11	4	0			0	12	0	0	0	4	2	0	4			0	1	0	13	0
8	0	1	5	8	2								2	3	0	9	1	11	11	5	0			6	12	0	0	4	4	2	0	4			0	1	0	13	0
9	0	1	5	8	2								2	8	0	9	1	12	11	5	0			8	12	0	0	9	5	4	0	4			1	5	0	13	1
10	0	4	5	8	2								2	8	0	12	2	12	11	6	0			8	13	0	1	9	5	4	1	8			5	5	0	16	1
11	3	9	5	9	2								4	12	1	12	2	12	15	11	1			12	13	0	9	10	10	9	1	8			5	7	0	16	5
12	8	10	5	9	2								7	12	1	12	2	13	15	11	2			15	16	0	9	13	10	10	1	8			13	9	4	16	5
13	8	10	5	9	2								8	12	2	12	2	13	15	11	2			16	16	2	13	13	10	12	1	8			16	11	4	16	5
14	8	10	5	9	2								11	14	5	13	2	14	15	13	2			16	16	9	13	13	10	12	1	8			16	13	12	16	5
15	8	10	5	11	2								12	16	5	13	2	16	15	13	2			16	16	13	13	13	10	12	1	8			16	16	13	16	5
16	8	10	5	13	2								12	16	5	13	2	16	15	13	2			16	16	14	13	13	10	12	1	8			16	16	15	16	5
17	8	10	5	13	2								12	16	10	13	2	16	15	13	2			16	16	15	14	13	10	12	1	8			16	16	15	16	5
18	8	10	5	13	2								12	16	12	14	2	16	15	13	2			16	16	16	16	13	10	12	1	8			16	16	15	16	5
19	8	10	5	13	2								12	16	12	14	2	16	15	13	2			16	16	16	16	13	10	12	1	8			16	16	15	16	5

## Sheet: Figure 4C-F
Histopathological scoring of the paws(C)and frequencies of Tfh (D and E, CD4+Foxp3-CD44+CXCR5+PD1+) and GCB (F, B220+CD4-Fas95+GL-7+) cells in the spleen or draining lymph modes (DLN) in the indicated groups.
C					D					E					F
CIA	CIA+Sa	CIS+Sp	CIA+Sd		CIA	CIA+Sa	CIS+Sp	CIA+Sd		CIA	CIA+Sa	CIS+Sp	CIA+Sd		CIA	CIA+Sa	CIS+Sp	CIA+Sd
0	3	2.25	2.5		2.22	4.61	3.26	2.93		4.69	5.21	6.01	3.37		0.31	0.92	0.44	0.67
0	3	2.75	2.75		2.6	3.52	3.89	5.17		4.96	5.65	6.48	4.08		0.37	1.3	0.47	0.49
2	2.25	0.5	2.75		3.28	3.89	2.8	3.72		4.86	5.68	5.39	4.85		0.39	0.92	0.7	0.64
1.25	2.75	2	2.75		2.69	4.26	5.33	4.09		4.54	5.02	6.03	4.41		0.42	0.51	0.83	0.74
1.25	1.25	1.5	2.5		2.47	4.86	4.12	5.68		3.61	7.01	5.77	6.86		0.29	0.35	0.95	0.47
		2	2				3.92	7.25				5.32	5.13				1.4	0.5
		3	3				3.93	6.01				5.57	4.65				0.64	0.46
		1.25	0				5.62	4.92				5.52	4.04				0.36	0.53
		2.5	3

## Sheet: Figure 5C
Clinical arthritis scores in mice immunized with different peptides. n=25 for CII, n=25 for A14, n=25 for I16, n=5 for EA14, and n=5 for EI14. I16: IYAREVLDSRGNPTIE; A14: AREVLDSRGNPTLE; EI16: EITPNGRSDLVERAYI; EA14: ELTPNGRSDLVERA.
	CIA																								A14																								I16
21	0	0	0	0	0	0	0	0	0	0		0	0	0	0	0	0	0	0	0	0				0	0	0	0	0	0	0	0	0	0		0	0	0	0	0	0	0	0	0	0				0
23	0	0	1	0	0	0	0	0	0	0		1	0	0	0	0	0	1	1	0	0				0	1	0	0	0	0	0	0	0	0		0	1	0	0	0	0	0	0	0	0				0
25	0	0	4	1	2	0	0	0	0	0		1	0	0	0	0	1	1	2	2	0				0	2	0	0	0	0	0	0	0	0		0	2	0	0	0	0	0	0	0	0				0
27	0	4	6	4	4	0	0	0	1	0		2	0	0	1	1	1	1	3	6	1				0	2	0	0	0	4	2	0	0	0		0	4	0	0	0	0	0	0	0	0				0
29	0	6	8	6	6	0	2	0	4	0		3	0	0	1	1	1	1	3	7	3				0	4	0	0	0	4	2	0	0	0		0	6	0	0	0	0	0	0	0	0				0
31	0	8	10	8	7	0	3	0	4	0		5	0	0	2	3	1	2	4	8	4				0	4	0	0	0	4	3	0	0	0		0	8	1	0	0	2	0	0	0	1				0
33	0	9	10	8	7	2	3	0	4	2		5	0	0	4	5	1	4	4	8	4				0	6	0	0	0	5	3	0	0	0		0	8	1	0	0	4	0	0	0	2				2
35	0	10	11	8	8	4	6	0	4	6		5	1	1	4	6	3	4	4	8	4				0	6	2	0	0	6	4	0	3	0		0	8	2	0	0	4	0	0	0	2				2
37	0	12	12	8	10	10	8	0	5	10		12	4	5	4	6	7	4	4	10	4				0	6	3	0	0	6	5	0	4	0		0	8	4	0	0	5	0	0	0	3				2
39	0	12	12	8	10	10	8	4	5	10		12	4	5	4	6	8	4	5	10	4				0	8	4	0	0	8	6	0	6	2		0	8	4	0	0	5	0	0	0	4				4
41	0	12	12	8	10	10	8	6	5	10		12	4	5	4	6	8	4	5	10	4				0	10	6	0	0	8	6	0	8	4		0	8	4	0	0	5	0	0	0	4				4
43	0	12	12	8	10	10	8	6	5	10		12	4	5	4	6	8	4	5	10	4				0	10	6	0	0	8	6	0	8	4		0	8	4	0	0	5	0	0	0	4				4
[truncated: 39 more columns]

## Sheet: Figure 5D
Clinical arthritis incidence in mice immunized with different peptides.
	CII				A14				I16				EA14				EI16				P16
21	0	0			0	0			0	0			0				0				0	0
23	10	30			10	10			10	0			0				0				0	0
25	30	50			10	10			20	20			0				0				0	0
27	50	80			30	10			40	30			0				0				0	0
29	60	80			30	10			40	50			0				0				0	0
31	60	80			30	40			40	70			0				0				20	0
33	80	80			30	40			60	70			0				20				20	0
35	80	100			50	40			70	80			20				20				20	0
37	80	100			50	40			80	80			20				20				20	0
39	90	100			60	40			80	80			20				20				20	0
41	90	100			60	40			80	80			20				20				20	0
43	90	100			60	40			80	80			20				20				20	0

## Sheet: Figure 5E,F
Concentrations of serum anti-IgG antibodies against A14 or I16. n=10 for CII, n=10 for A14, n=10 for I16.
E				F
CII	A14	I16		CII	A14	I16
0.021856	0.020153	0.161964		0.020996	0.017869	0.42735
0.022992	0.404201	0.056433		0.034398	0.529596	0.331743
0.024127	0.2021	0.8307		0.019209	0.058298	0.657126
0.023559	0.03463	0.518623		0.018986	0.04981	0.873584
0.021856	1.09679	0.024266		0.018986	0.039312	0.016895
0.017315	0.377519	0.071953		0.021666	0.332142	0.173723
0.024695	0.158672	0.875282		0.018539	0.225374	0.97575
0.032926	0.028953	0.033578		0.028814	0.048247	0.032995
0.025263	0.079194	1.12077		0.018316	0.213759	0.97416
0.038887	0.137383	0.2057		0.025687	0.179138	0.223812

[truncated: 31 more sheets: Figure 6B, Figure 6D, Figure 6F, Figure 6G, Figure 7A-C, Figure 7D-G, S-Figure 1A,C,D, S-Figure 1B, S-Figure 2, S-Figure3A-D, S-Figure 3E,F, S-Figure 4A, S-Figure 4B,C, S-Figure 5A, S-Figure 5B, S-Figure 5C, S-Figure 5D-K, S-Figure 6A,B, S-Figure 6C-H, S-Figure 7A,B …]
